# Supplementary material for: 2,5-Dimethyl-3-(4-methyl­phenyl­sulfin­yl)-1-benzofuran
Source: Acta Crystallogr Sect E Struct Rep Online. 2012 Apr 18;68(Pt 5):o1410. doi: 10.1107/S1600536812015450 (PMC3344536; doi:10.1107/S1600536812015450)
Supplement: Supplementary file 1 [file e-68-o1410-sup1.cif]

##############################################################################
#                                                                            #
# This CIF contains the data in a paper accepted for publication in          #
# Acta Crystallographica Section E. It conforms to the requirements of       #
# Notes for Authors for Acta Crystallographica Section E, and has been       #
# peer reviewed under the auspices of the IUCr Commission on Journals.       #
#                                                                            #
# Full details of the Crystallographic Information File format               #
# are given in the paper "The Crystallographic Information File (CIF):       #
# a New Standard Archive File for Crystallography" by S. R. Hall, F. H.      #
# Allen and I. D. Brown [Acta Cryst. (1991), A47, 655-685].                  #
#                                                                            #
# The current version of the core CIF dictionary is obtainable from          #
# ftp://ftp.iucr.org/pub/cif_core.dic.                                       #
#                                                                            #
# Software is freely available for graphical display of the structure(s)     #
# in this CIF. For information consult the CIF software page                 #
# http://www.iucr.org/resources/cif/software.                                #
#                                                                            #
# This file may be used for bona fide research purposes within the           #
# scientific community so long as proper attribution is given to the journal # 
# article from which it was obtained.                                        #
#                                                                            #
##############################################################################
data_global
_audit_creation_method     'form.cif (version 2.0)'
_journal_data_validation_number     ?
_journal_date_recd_electronic     2012-03-23
_journal_date_accepted     2012-04-10
_journal_name_full     'Acta Crystallographica, Section E'
_journal_year     2012
_journal_volume     68
_journal_issue      5
_journal_page_first     o1410
_journal_page_last     o1410
_journal_paper_category     QO
_journal_paper_doi     10.1107/S1600536812015450
_journal_coeditor_code     FY2054
_publ_contact_author_name     'Prof. Uk Lee'
_publ_contact_author_address
;
Department of Chemistry, Pukyong National University, 599-1 Daeyeon 3-dong
Nam-gu, Busan 608-737, Republic of Korea
;
_publ_contact_author_email     'uklee@pknu.ac.kr'
_publ_contact_author_fax     '+82-51-629-5583'
_publ_contact_author_phone     '+82-51-629-5596'
_publ_section_title
;
2,5-Dimethyl-3-(4-methylphenylsulfinyl)-1-benzofuran
;
loop_
    _publ_author_name
    _publ_author_address
    'Choi, Hong Dae'
;
 Department of Chemistry, Dongeui University, San 24 Kaya-dong Busanjin-gu,
 Busan 614-714, Republic of Korea
;
    'Seo, Pil Ja'
;
 Department of Chemistry, Dongeui University, San 24 Kaya-dong Busanjin-gu,
 Busan 614-714, Republic of Korea
;
    'Lee, Uk'
;
 Department of Chemistry, Pukyong National University, 599-1 Daeyeon 3-dong
 Nam-gu, Busan 608-737, Republic of Korea
;
_cell_special_details     ?
data_I
_chemical_name_systematic
;
2,5-Dimethyl-3-(4-methylphenylsulfinyl)-1-benzofuran
;
_chemical_name_common     ?
_chemical_formula_moiety     'C17 H16 O2 S'
_chemical_formula_sum     'C17 H16 O2 S'
_chemical_formula_iupac     'C17 H16 O2 S'
_chemical_formula_weight     284.36
_chemical_melting_point     ?
_symmetry_cell_setting     orthorhombic
_symmetry_space_group_name_H-M     'P n a 21'
_symmetry_space_group_name_Hall     'P 2c -2n'
loop_
    _symmetry_equiv_pos_as_xyz
    'x, y, z'
    '-x, -y, z+1/2'
    '-x+1/2, y+1/2, z+1/2'
    'x+1/2, -y+1/2, z'
_cell_length_a     13.072(2)
_cell_length_b     6.1790(11)
_cell_length_c     17.979(3)
_cell_angle_alpha     90.00
_cell_angle_beta     90.00
_cell_angle_gamma     90.00
_cell_volume     1452.2(4)
_cell_formula_units_Z     4
_cell_measurement_reflns_used     4157
_cell_measurement_theta_min     2.27
_cell_measurement_theta_max     24.75
_cell_measurement_temperature     173(2)
_exptl_crystal_description     'block'
_exptl_crystal_colour     'colourless'
_exptl_crystal_size_max     0.371
_exptl_crystal_size_mid     0.227
_exptl_crystal_size_min     0.135
_exptl_crystal_density_diffrn     1.301
_exptl_crystal_density_meas     ?
_exptl_crystal_density_method     'not measured'
_exptl_crystal_F_000     600
_exptl_absorpt_coefficient_mu     0.221
_exptl_absorpt_correction_type     multi-scan
_exptl_absorpt_process_details     '(<i>SADABS</i>; Bruker, 2009)'
_exptl_absorpt_correction_T_min     0.6243
_exptl_absorpt_correction_T_max     0.7457
_exptl_special_details     ?
_diffrn_ambient_temperature     173(2)
_diffrn_radiation_type     MoK\a
_diffrn_radiation_wavelength     0.71073
_diffrn_radiation_source     'rotating anode'
_diffrn_radiation_monochromator     'graphite multilayer'
_diffrn_measurement_device_type     'Bruker SMART APEXII CCD'
_diffrn_measurement_method     '\f and \w scans'
_diffrn_detector_area_resol_mean     10.0
_diffrn_reflns_number     13920
_diffrn_reflns_av_R_equivalents     0.0355
_diffrn_reflns_av_sigmaI/netI     0.0319
_diffrn_reflns_theta_min     2.27
_diffrn_reflns_theta_max     28.29
_diffrn_reflns_theta_full     28.29
_diffrn_measured_fraction_theta_max     0.998
_diffrn_measured_fraction_theta_full     0.998
_diffrn_reflns_limit_h_min     -17
_diffrn_reflns_limit_h_max     16
_diffrn_reflns_limit_k_min     -8
_diffrn_reflns_limit_k_max     8
_diffrn_reflns_limit_l_min     -23
_diffrn_reflns_limit_l_max     23
_diffrn_standards_number     0
_diffrn_standards_interval_count     ?
_diffrn_standards_interval_time     ?
_diffrn_standards_decay_%     ?
_refine_special_details
;
 Refinement of F^2^ against ALL reflections.  The weighted R-factor wR and
 goodness of fit S are based on F^2^, conventional R-factors R are based
 on F, with F set to zero for negative F^2^. The threshold expression of
 F^2^ > 2sigma(F^2^) is used only for calculating R-factors(gt) etc. and is
 not relevant to the choice of reflections for refinement.  R-factors based
 on F^2^ are statistically about twice as large as those based on F, and R-
 factors based on ALL data will be even larger.
;
_reflns_number_total     3587
_reflns_number_gt     3101
_reflns_threshold_expression     I>2\s(I)
_refine_ls_structure_factor_coef     Fsqd
_refine_ls_matrix_type     full
_refine_ls_R_factor_all     0.0449
_refine_ls_R_factor_gt     0.0356
_refine_ls_wR_factor_gt     0.0842
_refine_ls_wR_factor_ref     0.0897
_refine_ls_goodness_of_fit_ref     1.032
_refine_ls_restrained_S_all     1.032
_refine_ls_number_reflns     3587
_refine_ls_number_parameters     184
_refine_ls_number_restraints     1
_refine_ls_hydrogen_treatment     constr
_refine_ls_weighting_scheme     calc
_refine_ls_weighting_details
         'calc w=1/[\s^2^(Fo^2^)+(0.0445P)^2^+0.1605P] where P=(Fo^2^+2Fc^2^)/3'
_atom_sites_solution_hydrogens     difmap
_atom_sites_solution_primary     direct
_atom_sites_solution_secondary     difmap
_refine_ls_shift/su_max     0.001
_refine_ls_shift/su_mean     0.000
_refine_diff_density_max     0.200
_refine_diff_density_min     -0.240
_refine_ls_extinction_method     none
_refine_ls_extinction_coef     ?
_refine_ls_abs_structure_details     'Flack (1983), 1729 Friedel pairs'
_refine_ls_abs_structure_Flack     -0.01(7)
loop_
    _atom_type_symbol
    _atom_type_description
    _atom_type_scat_dispersion_real
    _atom_type_scat_dispersion_imag
    _atom_type_scat_source
    'C' 'C' 0.0033 0.0016
                         'International Tables Vol C Tables 4.2.6.8 and 6.1.1.4'
    'H' 'H' 0.0000 0.0000
                         'International Tables Vol C Tables 4.2.6.8 and 6.1.1.4'
    'O' 'O' 0.0106 0.0060
                         'International Tables Vol C Tables 4.2.6.8 and 6.1.1.4'
    'S' 'S' 0.1246 0.1234
                         'International Tables Vol C Tables 4.2.6.8 and 6.1.1.4'
_computing_data_collection     '<i>APEX2</i> (Bruker, 2009)'
_computing_cell_refinement     '<i>SAINT</i> (Bruker, 2009)'
_computing_data_reduction     '<i>SAINT</i> (Bruker, 2009)'
_computing_structure_solution     '<i>SHELXS97</i> (Sheldrick, 2008)'
_computing_structure_refinement     '<i>SHELXL97</i> (Sheldrick, 2008)'
_computing_molecular_graphics
        '<i>ORTEP-3</i> (Farrugia, 1997) and <i>DIAMOND</i> (Brandenburg, 1998)'
_computing_publication_material     '<i>SHELXL97</i> (Sheldrick, 2008)'
loop_
    _atom_site_type_symbol
    _atom_site_label
    _atom_site_fract_x
    _atom_site_fract_y
    _atom_site_fract_z
    _atom_site_U_iso_or_equiv
    _atom_site_adp_type
    _atom_site_calc_flag
    _atom_site_refinement_flags
    _atom_site_occupancy
    _atom_site_symmetry_multiplicity
    _atom_site_disorder_assembly
    _atom_site_disorder_group
    S S1 0.68387(4) 0.23443(8) 0.43774(3) 0.05093(14) Uani d . 1 2 . .
    O O1 0.60322(10) 0.2839(2) 0.22842(8) 0.0447(3) Uani d . 1 2 . .
    O O2 0.79502(12) 0.2480(3) 0.45451(10) 0.0708(5) Uani d . 1 2 . .
    C C1 0.66469(12) 0.3081(3) 0.34471(11) 0.0379(4) Uani d . 1 2 . .
    C C2 0.70684(12) 0.4873(2) 0.30262(10) 0.0332(3) Uani d . 1 2 . .
    C C3 0.77327(12) 0.6586(3) 0.31664(11) 0.0372(4) Uani d . 1 2 . .
    H H3 0.8017 0.6784 0.3648 0.045 Uiso calc R 1 2 . .
    C C4 0.79736(14) 0.7997(3) 0.25939(12) 0.0424(4) Uani d . 1 2 . .
    C C5 0.75333(16) 0.7692(3) 0.18910(12) 0.0482(5) Uani d . 1 2 . .
    H H5 0.7702 0.8677 0.1504 0.058 Uiso calc R 1 2 . .
    C C6 0.68661(15) 0.6026(3) 0.17362(10) 0.0464(4) Uani d . 1 2 . .
    H H6 0.6566 0.5850 0.1259 0.056 Uiso calc R 1 2 . .
    C C7 0.66586(12) 0.4626(3) 0.23164(10) 0.0373(4) Uani d . 1 2 . .
    C C8 0.60458(13) 0.1927(3) 0.29798(12) 0.0419(4) Uani d . 1 2 . .
    C C9 0.87197(17) 0.9835(3) 0.27175(15) 0.0580(6) Uani d . 1 2 . .
    H H9A 0.8709 1.0260 0.3243 0.087 Uiso calc R 1 2 . .
    H H9B 0.8523 1.1073 0.2408 0.087 Uiso calc R 1 2 . .
    H H9C 0.9410 0.9362 0.2582 0.087 Uiso calc R 1 2 . .
    C C10 0.54077(15) -0.0042(3) 0.30769(17) 0.0602(6) Uani d . 1 2 . .
    H H10A 0.5488 -0.0592 0.3585 0.090 Uiso calc R 1 2 . .
    H H10B 0.5626 -0.1152 0.2722 0.090 Uiso calc R 1 2 . .
    H H10C 0.4688 0.0320 0.2988 0.090 Uiso calc R 1 2 . .
    C C11 0.62497(13) 0.4678(3) 0.47906(10) 0.0407(4) Uani d . 1 2 . .
    C C12 0.52077(14) 0.4978(3) 0.47194(11) 0.0455(4) Uani d . 1 2 . .
    H H12 0.4809 0.3981 0.4440 0.055 Uiso calc R 1 2 . .
    C C13 0.47520(14) 0.6721(4) 0.50530(11) 0.0473(4) Uani d . 1 2 . .
    H H13 0.4035 0.6923 0.5000 0.057 Uiso calc R 1 2 . .
    C C14 0.53160(17) 0.8206(3) 0.54687(10) 0.0472(5) Uani d . 1 2 . .
    C C15 0.63554(18) 0.7839(4) 0.55478(11) 0.0529(5) Uani d . 1 2 . .
    H H15 0.6753 0.8810 0.5838 0.063 Uiso calc R 1 2 . .
    C C16 0.68289(14) 0.6082(4) 0.52116(11) 0.0486(5) Uani d . 1 2 . .
    H H16 0.7543 0.5851 0.5271 0.058 Uiso calc R 1 2 . .
    C C17 0.4802(2) 1.0140(4) 0.58236(13) 0.0626(6) Uani d . 1 2 . .
    H H17A 0.5321 1.1069 0.6053 0.094 Uiso calc R 1 2 . .
    H H17B 0.4320 0.9643 0.6205 0.094 Uiso calc R 1 2 . .
    H H17C 0.4431 1.0960 0.5443 0.094 Uiso calc R 1 2 . .
loop_
    _atom_site_aniso_label
    _atom_site_aniso_U_11
    _atom_site_aniso_U_22
    _atom_site_aniso_U_33
    _atom_site_aniso_U_12
    _atom_site_aniso_U_13
    _atom_site_aniso_U_23
    S1 0.0432(2) 0.0524(3) 0.0572(3) 0.0094(2) 0.0020(2) 0.0228(2)
    O1 0.0372(7) 0.0416(7) 0.0554(8) 0.0033(5) -0.0021(6) -0.0123(6)
    O2 0.0427(8) 0.1013(12) 0.0683(12) 0.0268(8) -0.0071(7) 0.0186(9)
    C1 0.0299(8) 0.0329(8) 0.0510(10) 0.0048(6) 0.0042(7) 0.0049(7)
    C2 0.0281(7) 0.0322(7) 0.0393(9) 0.0079(6) 0.0039(6) 0.0027(7)
    C3 0.0280(8) 0.0372(8) 0.0463(10) 0.0022(6) 0.0015(7) 0.0002(7)
    C4 0.0330(10) 0.0349(9) 0.0592(12) 0.0053(7) 0.0113(8) 0.0065(8)
    C5 0.0470(12) 0.0485(11) 0.0491(12) 0.0105(8) 0.0163(9) 0.0134(8)
    C6 0.0486(11) 0.0535(11) 0.0372(10) 0.0151(9) 0.0034(8) 0.0018(8)
    C7 0.0311(8) 0.0378(8) 0.0429(9) 0.0078(7) 0.0009(7) -0.0067(7)
    C8 0.0281(9) 0.0335(8) 0.0642(12) 0.0062(7) 0.0052(8) -0.0022(8)
    C9 0.0430(11) 0.0409(10) 0.0902(17) -0.0045(9) 0.0144(10) 0.0083(10)
    C10 0.0396(10) 0.0380(10) 0.1032(19) -0.0061(8) 0.0087(12) -0.0085(11)
    C11 0.0326(9) 0.0529(10) 0.0367(9) -0.0013(7) 0.0003(7) 0.0173(8)
    C12 0.0329(9) 0.0591(11) 0.0445(10) -0.0029(8) -0.0024(8) 0.0038(9)
    C13 0.0319(9) 0.0677(12) 0.0422(10) 0.0019(9) 0.0002(8) 0.0051(9)
    C14 0.0505(12) 0.0567(11) 0.0344(9) -0.0048(9) 0.0035(8) 0.0120(8)
    C15 0.0536(13) 0.0640(13) 0.0411(10) -0.0184(10) -0.0084(9) 0.0090(9)
    C16 0.0321(9) 0.0685(12) 0.0451(11) -0.0071(9) -0.0069(8) 0.0181(9)
    C17 0.0751(15) 0.0605(13) 0.0521(13) -0.0027(12) 0.0094(11) 0.0035(10)
_geom_special_details
;
All esds (except the esd in the dihedral angle between two l.s. planes) are
estimated using the full covariance matrix. The cell esds are taken into
account individually in the estimation of esds in distances, angles and
torsion angles; correlations between esds in cell parameters are only used
when they are defined by crystal symmetry. An approximate (isotropic)
treatment of cell esds is used for estimating esds involving l.s. planes.
;
loop_
    _geom_bond_atom_site_label_1
    _geom_bond_atom_site_label_2
    _geom_bond_site_symmetry_2
    _geom_bond_distance
    _geom_bond_publ_flag
    S1 O2 . 1.4864(17) ?
    S1 C1 . 1.751(2) ?
    S1 C11 . 1.795(2) ?
    O1 C8 . 1.372(3) ?
    O1 C7 . 1.376(2) ?
    C1 C8 . 1.354(3) ?
    C1 C2 . 1.450(2) ?
    C2 C3 . 1.392(2) ?
    C2 C7 . 1.392(3) ?
    C3 C4 . 1.385(3) ?
    C3 H3 . 0.9500 ?
    C4 C5 . 1.401(3) ?
    C4 C9 . 1.513(3) ?
    C5 C6 . 1.378(3) ?
    C5 H5 . 0.9500 ?
    C6 C7 . 1.382(3) ?
    C6 H6 . 0.9500 ?
    C8 C10 . 1.485(2) ?
    C9 H9A . 0.9800 ?
    C9 H9B . 0.9800 ?
    C9 H9C . 0.9800 ?
    C10 H10A . 0.9800 ?
    C10 H10B . 0.9800 ?
    C10 H10C . 0.9800 ?
    C11 C16 . 1.378(3) ?
    C11 C12 . 1.381(3) ?
    C12 C13 . 1.369(3) ?
    C12 H12 . 0.9500 ?
    C13 C14 . 1.394(3) ?
    C13 H13 . 0.9500 ?
    C14 C15 . 1.385(3) ?
    C14 C17 . 1.512(3) ?
    C15 C16 . 1.388(3) ?
    C15 H15 . 0.9500 ?
    C16 H16 . 0.9500 ?
    C17 H17A . 0.9800 ?
    C17 H17B . 0.9800 ?
    C17 H17C . 0.9800 ?
loop_
    _geom_angle_atom_site_label_1
    _geom_angle_atom_site_label_2
    _geom_angle_atom_site_label_3
    _geom_angle_site_symmetry_1
    _geom_angle_site_symmetry_3
    _geom_angle
    _geom_angle_publ_flag
    O2 S1 C1 . . 108.60(9) ?
    O2 S1 C11 . . 106.86(10) ?
    C1 S1 C11 . . 97.17(8) ?
    C8 O1 C7 . . 106.49(14) ?
    C8 C1 C2 . . 107.41(17) ?
    C8 C1 S1 . . 122.59(14) ?
    C2 C1 S1 . . 129.99(14) ?
    C3 C2 C7 . . 119.29(16) ?
    C3 C2 C1 . . 136.31(17) ?
    C7 C2 C1 . . 104.40(15) ?
    C4 C3 C2 . . 119.07(17) ?
    C4 C3 H3 . . 120.5 ?
    C2 C3 H3 . . 120.5 ?
    C3 C4 C5 . . 119.48(17) ?
    C3 C4 C9 . . 120.64(19) ?
    C5 C4 C9 . . 119.87(18) ?
    C6 C5 C4 . . 122.87(18) ?
    C6 C5 H5 . . 118.6 ?
    C4 C5 H5 . . 118.6 ?
    C5 C6 C7 . . 116.07(18) ?
    C5 C6 H6 . . 122.0 ?
    C7 C6 H6 . . 122.0 ?
    O1 C7 C6 . . 125.98(17) ?
    O1 C7 C2 . . 110.81(16) ?
    C6 C7 C2 . . 123.22(17) ?
    C1 C8 O1 . . 110.90(15) ?
    C1 C8 C10 . . 133.2(2) ?
    O1 C8 C10 . . 115.87(19) ?
    C4 C9 H9A . . 109.5 ?
    C4 C9 H9B . . 109.5 ?
    H9A C9 H9B . . 109.5 ?
    C4 C9 H9C . . 109.5 ?
    H9A C9 H9C . . 109.5 ?
    H9B C9 H9C . . 109.5 ?
    C8 C10 H10A . . 109.5 ?
    C8 C10 H10B . . 109.5 ?
    H10A C10 H10B . . 109.5 ?
    C8 C10 H10C . . 109.5 ?
    H10A C10 H10C . . 109.5 ?
    H10B C10 H10C . . 109.5 ?
    C16 C11 C12 . . 120.55(18) ?
    C16 C11 S1 . . 119.83(14) ?
    C12 C11 S1 . . 119.51(15) ?
    C13 C12 C11 . . 119.63(19) ?
    C13 C12 H12 . . 120.2 ?
    C11 C12 H12 . . 120.2 ?
    C12 C13 C14 . . 121.49(18) ?
    C12 C13 H13 . . 119.3 ?
    C14 C13 H13 . . 119.3 ?
    C15 C14 C13 . . 117.8(2) ?
    C15 C14 C17 . . 121.5(2) ?
    C13 C14 C17 . . 120.7(2) ?
    C14 C15 C16 . . 121.39(19) ?
    C14 C15 H15 . . 119.3 ?
    C16 C15 H15 . . 119.3 ?
    C11 C16 C15 . . 119.12(18) ?
    C11 C16 H16 . . 120.4 ?
    C15 C16 H16 . . 120.4 ?
    C14 C17 H17A . . 109.5 ?
    C14 C17 H17B . . 109.5 ?
    H17A C17 H17B . . 109.5 ?
    C14 C17 H17C . . 109.5 ?
    H17A C17 H17C . . 109.5 ?
    H17B C17 H17C . . 109.5 ?
loop_
    _geom_torsion_atom_site_label_1
    _geom_torsion_atom_site_label_2
    _geom_torsion_atom_site_label_3
    _geom_torsion_atom_site_label_4
    _geom_torsion_site_symmetry_1
    _geom_torsion_site_symmetry_2
    _geom_torsion_site_symmetry_3
    _geom_torsion_site_symmetry_4
    _geom_torsion
    _geom_torsion_publ_flag
    O2 S1 C1 C8 . . . . 133.66(16) ?
    C11 S1 C1 C8 . . . . -115.81(15) ?
    O2 S1 C1 C2 . . . . -44.98(18) ?
    C11 S1 C1 C2 . . . . 65.56(16) ?
    C8 C1 C2 C3 . . . . -178.81(18) ?
    S1 C1 C2 C3 . . . . 0.0(3) ?
    C8 C1 C2 C7 . . . . 0.41(17) ?
    S1 C1 C2 C7 . . . . 179.21(13) ?
    C7 C2 C3 C4 . . . . -0.3(2) ?
    C1 C2 C3 C4 . . . . 178.80(17) ?
    C2 C3 C4 C5 . . . . 1.0(2) ?
    C2 C3 C4 C9 . . . . -177.99(16) ?
    C3 C4 C5 C6 . . . . -0.4(3) ?
    C9 C4 C5 C6 . . . . 178.59(17) ?
    C4 C5 C6 C7 . . . . -0.8(3) ?
    C8 O1 C7 C6 . . . . 179.98(16) ?
    C8 O1 C7 C2 . . . . -0.30(17) ?
    C5 C6 C7 O1 . . . . -178.81(15) ?
    C5 C6 C7 C2 . . . . 1.5(3) ?
    C3 C2 C7 O1 . . . . 179.32(13) ?
    C1 C2 C7 O1 . . . . -0.07(17) ?
    C3 C2 C7 C6 . . . . -0.9(2) ?
    C1 C2 C7 C6 . . . . 179.67(15) ?
    C2 C1 C8 O1 . . . . -0.62(18) ?
    S1 C1 C8 O1 . . . . -179.53(11) ?
    C2 C1 C8 C10 . . . . -179.34(18) ?
    S1 C1 C8 C10 . . . . 1.8(3) ?
    C7 O1 C8 C1 . . . . 0.57(18) ?
    C7 O1 C8 C10 . . . . 179.54(14) ?
    O2 S1 C11 C16 . . . . -4.03(17) ?
    C1 S1 C11 C16 . . . . -115.99(15) ?
    O2 S1 C11 C12 . . . . 179.77(14) ?
    C1 S1 C11 C12 . . . . 67.80(15) ?
    C16 C11 C12 C13 . . . . 1.8(3) ?
    S1 C11 C12 C13 . . . . 178.02(15) ?
    C11 C12 C13 C14 . . . . -0.3(3) ?
    C12 C13 C14 C15 . . . . -1.3(3) ?
    C12 C13 C14 C17 . . . . 179.07(18) ?
    C13 C14 C15 C16 . . . . 1.5(3) ?
    C17 C14 C15 C16 . . . . -178.94(19) ?
    C12 C11 C16 C15 . . . . -1.7(3) ?
    S1 C11 C16 C15 . . . . -177.86(14) ?
    C14 C15 C16 C11 . . . . 0.0(3) ?
loop_
    _geom_hbond_atom_site_label_D
    _geom_hbond_atom_site_label_H
    _geom_hbond_atom_site_label_A
    _geom_hbond_site_symmetry_A
    _geom_hbond_distance_DH
    _geom_hbond_distance_HA
    _geom_hbond_distance_DA
    _geom_hbond_angle_DHA
    C12 H12 O2 4_455 0.95 2.60 3.334(2) 134.4
    C17 H17B O1 2_665 0.98 2.52 3.387(3) 148.0
    C10 H10B Cg 1_545 0.98 2.74 3.538(3) 138.5
_iucr_refine_instructions_details
;
TITL 1158 IN PNA2(1)
CELL  0.71073 13.07210  6.17900 17.97870 90.00000 90.00000 90.00000
ZERR 4  0.00220  0.00110  0.00320  0.00000  0.00000  0.00000
LATT -1
SYMM -X, -Y, Z+ 0.50000
SYMM -X+ 0.50000, Y+ 0.50000, Z+ 0.50000
SYMM X+ 0.50000, -Y+ 0.50000, Z
SFAC C H O S
UNIT 68 64 8 4
TEMP -100
PLAN 30
FMAP 2
L.S. 15
ACTA
CONF
MPLA 9 C1 C2 C3 C4 C5 C6 C7 O1 C8
MPLA 6 C11 C12 C13 C14 C15 C16
BOND
EQIV $1 x - 1/2, - y + 1/2, z
EQIV $2 - x  + 1, - y + 1, z + 1/2
HTAB C12 O2_$1
HTAB C17 O1_$2
BOND $H
WGHT    0.044500    0.160500
FVAR       0.22550
S1    4    0.683866    0.234427    0.437737    11.00000    0.04319    0.05238 =
         0.05722    0.02276    0.00197    0.00945
O1    3    0.603218    0.283870    0.228422    11.00000    0.03715    0.04161 =
         0.05539   -0.01226   -0.00211    0.00331
O2    3    0.795023    0.247990    0.454511    11.00000    0.04267    0.10134 =
         0.06827    0.01857   -0.00707    0.02679
C1    1    0.664692    0.308140    0.344711    11.00000    0.02987    0.03288 =
         0.05104    0.00491    0.00421    0.00479
C2    1    0.706841    0.487301    0.302618    11.00000    0.02813    0.03225 =
         0.03934    0.00269    0.00385    0.00791
C3    1    0.773273    0.658570    0.316636    11.00000    0.02805    0.03722 =
         0.04628    0.00016    0.00148    0.00219
AFIX  43
H3    2    0.801694    0.678400    0.364788    11.00000   -1.20000
AFIX   0
C4    1    0.797359    0.799680    0.259389    11.00000    0.03302    0.03490 =
         0.05917    0.00652    0.01134    0.00532
C5    1    0.753327    0.769197    0.189101    11.00000    0.04704    0.04855 =
         0.04915    0.01338    0.01634    0.01049
AFIX  43
H5    2    0.770227    0.867710    0.150439    11.00000   -1.20000
AFIX   0
C6    1    0.686606    0.602613    0.173622    11.00000    0.04859    0.05346 =
         0.03719    0.00178    0.00343    0.01513
AFIX  43
H6    2    0.656622    0.584994    0.125871    11.00000   -1.20000
AFIX   0
C7    1    0.665856    0.462650    0.231637    11.00000    0.03115    0.03783 =
         0.04285   -0.00671    0.00091    0.00779
C8    1    0.604576    0.192654    0.297980    11.00000    0.02807    0.03354 =
         0.06422   -0.00216    0.00515    0.00621
C9    1    0.871967    0.983482    0.271753    11.00000    0.04300    0.04088 =
         0.09023    0.00831    0.01438   -0.00455
AFIX 137
H9A   2    0.870856    1.026049    0.324256    11.00000   -1.50000
H9B   2    0.852310    1.107264    0.240816    11.00000   -1.50000
H9C   2    0.941048    0.936153    0.258195    11.00000   -1.50000
AFIX   0
C10   1    0.540765   -0.004151    0.307693    11.00000    0.03956    0.03798 =
         0.10318   -0.00851    0.00867   -0.00614
AFIX 137
H10A  2    0.548803   -0.059150    0.358484    11.00000   -1.50000
H10B  2    0.562585   -0.115218    0.272162    11.00000   -1.50000
H10C  2    0.468796    0.032032    0.298842    11.00000   -1.50000
AFIX   0
C11   1    0.624971    0.467782    0.479056    11.00000    0.03261    0.05292 =
         0.03671    0.01726    0.00033   -0.00131
C12   1    0.520773    0.497820    0.471936    11.00000    0.03288    0.05905 =
         0.04451    0.00380   -0.00239   -0.00291
AFIX  43
H12   2    0.480920    0.398112    0.444040    11.00000   -1.20000
AFIX   0
C13   1    0.475196    0.672120    0.505304    11.00000    0.03193    0.06773 =
         0.04224    0.00506    0.00022    0.00194
AFIX  43
H13   2    0.403521    0.692334    0.500013    11.00000   -1.20000
AFIX   0
C14   1    0.531596    0.820603    0.546870    11.00000    0.05047    0.05674 =
         0.03438    0.01198    0.00353   -0.00484
C15   1    0.635542    0.783908    0.554777    11.00000    0.05363    0.06398 =
         0.04108    0.00903   -0.00836   -0.01839
AFIX  43
H15   2    0.675276    0.881018    0.583821    11.00000   -1.20000
AFIX   0
C16   1    0.682893    0.608243    0.521161    11.00000    0.03207    0.06847 =
         0.04514    0.01811   -0.00692   -0.00706
AFIX  43
H16   2    0.754276    0.585134    0.527097    11.00000   -1.20000
AFIX   0
C17   1    0.480195    1.013982    0.582356    11.00000    0.07510    0.06052 =
         0.05214    0.00347    0.00942   -0.00274
AFIX 137
H17A  2    0.532084    1.106942    0.605315    11.00000   -1.50000
H17B  2    0.432040    0.964348    0.620491    11.00000   -1.50000
H17C  2    0.443148    1.095990    0.544261    11.00000   -1.50000
HKLF 4
REM  1158 IN PNA2(1)
REM R1 =  0.0356 for   3101 Fo > 4sig(Fo)  and  0.0449 for all   3587 data
REM    184 parameters refined using      1 restraints
END
WGHT      0.0445      0.1605
REM Highest difference peak  0.200,  deepest hole -0.240,  1-sigma level  0.036
Q1    1   0.6743  0.0676  0.4392  11.00000  0.05    0.20
Q2    1   0.7376  0.3229  0.4420  11.00000  0.05    0.17
Q3    1   0.7677  0.5042  0.3059  11.00000  0.05    0.16
Q4    1   0.8137  0.3849  0.4514  11.00000  0.05    0.16
Q5    1   0.4933  0.0381  0.3411  11.00000  0.05    0.14
Q6    1   0.6699  0.3920  0.4444  11.00000  0.05    0.13
Q7    1   0.7015  0.4875  0.1861  11.00000  0.05    0.13
Q8    1   0.9027  0.9947  0.2188  11.00000  0.05    0.12
Q9    1   0.8611  1.1387  0.2830  11.00000  0.05    0.12
Q10   1   0.9258  0.9287  0.2992  11.00000  0.05    0.12
Q11   1   0.6951  0.4130  0.3363  11.00000  0.05    0.11
Q12   1   0.4982  0.5414  0.5050  11.00000  0.05    0.11
Q13   1   0.5578  1.2474  0.5772  11.00000  0.05    0.11
Q14   1   0.4548  0.9985  0.5851  11.00000  0.05    0.11
Q15   1   0.5739  0.4712  0.4818  11.00000  0.05    0.10
Q16   1   0.3431  0.1404  0.3473  11.00000  0.05    0.10
Q17   1   0.8006  0.5227  0.4756  11.00000  0.05    0.10
Q18   1   0.4751  0.2144  0.3043  11.00000  0.05    0.10
Q19   1   0.8287  1.1091  0.3098  11.00000  0.05    0.10
Q20   1   0.4365  0.1455  0.2518  11.00000  0.05    0.10
Q21   1   0.4198  0.7622  0.4096  11.00000  0.05    0.10
Q22   1   0.9005  0.7250  0.3908  11.00000  0.05    0.10
Q23   1   0.5995  0.5030  0.4538  11.00000  0.05    0.10
Q24   1   0.7140  0.6156  0.3086  11.00000  0.05    0.10
Q25   1   0.4351  0.1121  0.3536  11.00000  0.05    0.09
Q26   1   0.4266  1.2822  0.5239  11.00000  0.05    0.09
Q27   1   0.5279  0.6050  0.4520  11.00000  0.05    0.09
Q28   1   0.8020  1.2275  0.1833  11.00000  0.05    0.09
Q29   1   0.7947  0.4639  0.1986  11.00000  0.05    0.09
Q30   1   0.6428  0.7727  0.6401  11.00000  0.05    0.09
;
