# Supplementary material for: 2,5-Dimethyl-3-(4-methyl­phenyl­sulfin­yl)-1-benzofuran
Source: Acta Crystallogr Sect E Struct Rep Online. 2012 Apr 18;68(Pt 5):o1410. doi: 10.1107/S1600536812015450 (PMC3344536; doi:10.1107/S1600536812015450)
Supplement: Supplementary file 2 [file e-68-o1410-Isup2.hkl]

# 
# h,k,l, Fc-squared, Fo-squared, sigma(Fo-squared) and status flag 
# 
data_I
_shelx_title ' 1158 IN PNA2(1)' 
_shelx_refln_list_code          4 
_shelx_F_calc_maximum      144.05 
_exptl_crystal_F_000       600.00 
_reflns_d_resolution_high  0.7499 
 
loop_ 
 _symmetry_equiv_pos_as_xyz 
 'x, y, z' 
 '-x, -y, z+1/2' 
 '-x+1/2, y+1/2, z+1/2' 
 'x+1/2, -y+1/2, z' 
 
_cell_length_a    13.0721 
_cell_length_b     6.1790 
_cell_length_c    17.9787 
_cell_angle_alpha  90.000 
_cell_angle_beta   90.000 
_cell_angle_gamma  90.000 
 
_shelx_F_squared_multiplier     1.000 
 
loop_ 
 _refln_index_h 
 _refln_index_k 
 _refln_index_l 
 _refln_F_squared_calc 
 _refln_F_squared_meas 
 _refln_F_squared_sigma 
 _refln_observed_status 
   2   0 -23       74.54       75.64      7.15 o 
   4   0 -23       54.86       46.48      6.16 o 
   0   1 -23       32.30       38.08      5.82 o 
   1   1 -23       19.96       16.92      3.36 o 
   2   1 -23        6.11        3.84      3.04 o 
   3   1 -23        0.24       -2.48      2.48 o 
   4   1 -23        4.17        2.81      3.22 o 
   1   2 -23        1.45       -1.09      2.58 o 
   2   2 -23        0.06       -2.54      2.60 o 
   0   0 -22       16.97       16.72      6.49 o 
   2   0 -22       36.83       34.62      5.29 o 
   4   0 -22       21.01       21.83      4.84 o 
   6   0 -22       18.62        9.05      7.08 o 
   1   1 -22        6.62        5.36      2.75 o 
   2   1 -22       26.58       26.29      3.46 o 
   3   1 -22       23.89       22.18      3.41 o 
   4   1 -22       27.23       23.68      4.10 o 
   5   1 -22        2.84       -1.86      3.03 o 
   6   1 -22        4.75        2.83      4.72 o 
   0   2 -22        8.74        7.18      4.03 o 
   1   2 -22        4.60        0.39      3.26 o 
   2   2 -22        9.85        0.20      3.38 o 
   3   2 -22        7.57        7.61      3.37 o 
   4   2 -22        7.38        5.67      3.24 o 
   5   2 -22        0.10       -0.01      2.94 o 
   1   3 -22       10.09        5.49      2.95 o 
   2   3 -22       25.07       26.23      4.16 o 
   2   0 -21       30.61       25.82      5.60 o 
   4   0 -21       42.74       40.22      5.48 o 
   6   0 -21        8.76       14.36      7.08 o 
   8   0 -21        0.91        0.59      6.69 o 
   0   1 -21      154.25      172.99     11.70 o 
   1   1 -21        2.78       -2.13      2.13 o 
   2   1 -21       33.60       35.77      3.69 o 
   3   1 -21       26.98       27.28      3.42 o 
   4   1 -21        1.03       -0.70      2.31 o 
   5   1 -21        0.36       -2.57      2.58 o 
   6   1 -21       41.57       37.98      8.46 o 
   7   1 -21        6.10        0.51      6.29 o 
   8   1 -21       10.38        3.62      4.95 o 
   1   2 -21        0.50       -1.47      2.44 o 
   2   2 -21        9.32        9.47      2.81 o 
   3   2 -21        0.31       -2.27      2.27 o 
   4   2 -21       29.01       27.11      4.00 o 
   5   2 -21       16.17       11.90      3.51 o 
   6   2 -21       50.98       46.08      4.91 o 
   7   2 -21        2.73       -2.23      4.02 o 
   0   3 -21        7.36        8.98      4.09 o 
   1   3 -21       16.31       11.46      2.98 o 
   2   3 -21        7.14        5.93      2.79 o 
   3   3 -21        2.02        0.37      2.71 o 
   4   3 -21        4.16        1.66      2.91 o 
   5   3 -21        7.80        7.59      3.40 o 
   0   0 -20       34.43       42.09      7.28 o 
   2   0 -20        4.36        2.26      5.31 o 
   4   0 -20       30.19       25.34      5.11 o 
   6   0 -20       17.39       12.98      6.49 o 
   8   0 -20        3.04       -0.59      6.10 o 
   1   1 -20       26.70       27.75      3.30 o 
   2   1 -20       50.20       55.71      4.14 o 
   3   1 -20       13.49       14.18      2.77 o 
   4   1 -20       59.96       64.61      4.34 o 
   5   1 -20       19.23       18.11      3.45 o 
   6   1 -20        9.07        4.98      2.94 o 
   7   1 -20       22.80       15.32      5.04 o 
   8   1 -20        0.33        1.43      4.44 o 
   9   1 -20        1.44       -0.35      4.70 o 
   0   2 -20      141.64      146.95      8.54 o 
   1   2 -20       42.94       32.88      3.53 o 
   2   2 -20       21.97       27.34      3.29 o 
   3   2 -20       16.97       13.93      2.85 o 
   4   2 -20        2.96        3.62      2.75 o 
   5   2 -20        0.89       -1.23      2.48 o 
   6   2 -20       34.52       33.51      4.33 o 
   7   2 -20       63.29       57.42      8.85 o 
   8   2 -20       22.36       11.13     10.42 o 
   1   3 -20        1.97        0.58      2.24 o 
   2   3 -20       17.49       16.00      3.01 o 
   3   3 -20        3.87       -0.30      2.47 o 
   4   3 -20       12.63        9.28      3.31 o 
   5   3 -20        6.28        5.22      3.96 o 
   6   3 -20        4.03        3.25      3.03 o 
   7   3 -20        6.68        5.43      3.25 o 
   0   4 -20       74.36       80.04     15.44 o 
   1   4 -20       26.79       22.26      3.44 o 
   2   4 -20       64.80       61.83      5.24 o 
   3   4 -20        0.26       -2.97      2.97 o 
   4   4 -20        0.23       -0.39      2.82 o 
   2   0 -19      144.70      153.72     14.65 o 
   4   0 -19       88.45       81.62      9.34 o 
   6   0 -19       23.28       16.91      6.88 o 
   8   0 -19        6.66        4.92      6.49 o 
  10   0 -19        9.81        6.10      7.08 o 
   0   1 -19       70.44       66.58     11.01 o 
   1   1 -19        1.45        0.87      2.21 o 
   2   1 -19       89.48       88.47      4.78 o 
   3   1 -19       19.14       18.15      2.77 o 
   4   1 -19        7.21        8.40      2.47 o 
   5   1 -19       27.14       28.40      4.43 o 
   6   1 -19        9.65        7.56      2.91 o 
   7   1 -19        3.66        5.83      4.23 o 
   8   1 -19       54.17       55.62      6.86 o 
   9   1 -19       32.77       37.54      6.33 o 
  10   1 -19       29.99       34.73      6.44 o 
   1   2 -19        7.67        8.19      2.41 o 
   2   2 -19       96.64       81.57      4.66 o 
   3   2 -19       30.67       29.06      3.36 o 
   4   2 -19       36.39       31.45      3.83 o 
   5   2 -19       14.38       18.65      3.34 o 
   6   2 -19      110.50      105.99      6.13 o 
   7   2 -19        1.38       -2.50      2.50 o 
   8   2 -19        3.93       -3.78      3.78 o 
   9   2 -19       25.36       17.31      5.42 o 
   0   3 -19       50.52       53.78     13.18 o 
   1   3 -19        1.56        0.32      2.00 o 
   2   3 -19       23.62       21.80      3.35 o 
   3   3 -19        0.73       -1.82      2.31 o 
   4   3 -19        3.95        5.65      2.82 o 
   5   3 -19       18.94       20.49      4.09 o 
   6   3 -19        6.57        7.63      3.44 o 
   7   3 -19       26.59       20.71      3.90 o 
   8   3 -19       17.86       12.31      5.00 o 
   1   4 -19       11.49       11.01      2.87 o 
   2   4 -19       35.08       37.84      4.30 o 
   3   4 -19       32.61       25.67      5.40 o 
   4   4 -19       26.59       25.73      4.07 o 
   5   4 -19        1.94        0.22      2.67 o 
   6   4 -19        0.48        1.17      2.82 o 
   0   5 -19       24.23       19.86      7.28 o 
   0   0 -18       18.30       24.19      5.51 o 
   2   0 -18        2.49        3.73      2.88 o 
   4   0 -18       89.04       84.42      6.39 o 
   6   0 -18       47.60       49.95      8.85 o 
   8   0 -18       36.52       22.03      7.67 o 
  10   0 -18        1.17       -5.90      5.90 o 
   1   1 -18       10.47       11.02      2.47 o 
   2   1 -18        7.50        7.44      2.29 o 
   3   1 -18       22.42       18.09      2.70 o 
   4   1 -18      194.45      196.69      7.25 o 
   5   1 -18       81.68       77.31      4.32 o 
   6   1 -18       64.78       69.09      5.48 o 
   7   1 -18        5.64        3.53      3.92 o 
   8   1 -18       39.29       45.20      6.26 o 
   9   1 -18       22.20       12.66      4.90 o 
  10   1 -18       38.82       41.27      8.65 o 
  11   1 -18       12.04        5.56      5.21 o 
   0   2 -18      293.00      323.47     12.10 o 
   1   2 -18        6.82        9.99      2.44 o 
   2   2 -18       28.91       28.77      3.11 o 
   3   2 -18       17.69       10.77      2.42 o 
   4   2 -18       12.90        9.24      2.40 o 
   5   2 -18        1.64        3.29      2.77 o 
   6   2 -18      125.09      120.98      7.80 o 
   7   2 -18        1.86       -2.29      2.62 o 
   8   2 -18       88.97       82.45     12.19 o 
   9   2 -18        4.97       -1.07      4.20 o 
  10   2 -18       18.38       16.24      5.34 o 
   1   3 -18       35.14       29.89      5.19 o 
   2   3 -18       17.94       21.74      2.92 o 
   3   3 -18        5.45        0.60      2.12 o 
   4   3 -18       38.60       43.15      4.22 o 
   5   3 -18       12.94        9.69      2.86 o 
   6   3 -18       18.14       15.76      5.85 o 
   7   3 -18        9.89       11.46      3.05 o 
   8   3 -18        0.08       -2.53      2.53 o 
   9   3 -18       20.82       14.90      5.70 o 
   0   4 -18        2.92       -0.30      2.93 o 
   1   4 -18       44.29       36.63      3.46 o 
   2   4 -18       35.41       31.41      3.35 o 
   3   4 -18       33.30       25.31      3.22 o 
   4   4 -18       68.22       64.65      4.48 o 
   5   4 -18       12.63        7.92      2.66 o 
   6   4 -18       31.63       32.70      3.59 o 
   7   4 -18        5.07        3.09      2.56 o 
   1   5 -18        5.12        2.03      3.64 o 
   2   5 -18        2.48        3.01      2.74 o 
   3   5 -18        0.29        1.27      2.42 o 
   4   5 -18        4.19        6.97      4.43 o 
   2   0 -17      138.73      132.50      9.34 o 
   4   0 -17       16.96       14.83      3.38 o 
   6   0 -17       24.43       13.14      3.36 o 
   8   0 -17       28.25       13.18      6.69 o 
  10   0 -17       77.07       87.32     11.41 o 
  12   0 -17       20.20        9.44      7.87 o 
   0   1 -17       99.70       97.83      6.60 o 
   1   1 -17      163.83      155.55      5.55 o 
   2   1 -17       95.04      101.56      4.97 o 
   3   1 -17        7.67        5.11      2.81 o 
   4   1 -17       26.68       27.14      2.90 o 
   5   1 -17       13.29       11.08      3.51 o 
   6   1 -17       72.81       65.59      4.69 o 
   7   1 -17      149.38      150.44     11.82 o 
   8   1 -17      136.33      122.15      8.69 o 
   9   1 -17        5.92       -1.03      3.96 o 
  10   1 -17       10.78       10.46      4.67 o 
  11   1 -17       23.25        8.65      5.51 o 
  12   1 -17       11.70       12.50      5.46 o 
   1   2 -17        3.69        1.61      2.21 o 
   2   2 -17       81.31       74.33      4.74 o 
   3   2 -17       16.50       16.73      2.81 o 
   4   2 -17      132.13      128.29      5.77 o 
   5   2 -17       11.01        9.26      2.71 o 
   6   2 -17       14.90       10.78      2.89 o 
   7   2 -17       11.49        9.82      3.80 o 
   8   2 -17       58.80       60.59      6.66 o 
   9   2 -17        2.65       -3.63      3.63 o 
  10   2 -17       33.83       35.98     10.03 o 
  11   2 -17        3.89       -0.63      4.58 o 
   0   3 -17       98.08       91.70     17.70 o 
   1   3 -17      100.43      103.13      4.84 o 
   2   3 -17       35.29       37.21      2.90 o 
   3   3 -17        1.84       -1.65      1.65 o 
   4   3 -17        4.84        4.44      2.20 o 
   5   3 -17       27.79       26.41      3.05 o 
   6   3 -17       21.60       18.89      2.85 o 
   7   3 -17       14.54       12.25      2.65 o 
   8   3 -17        9.78        2.61      2.67 o 
   9   3 -17        9.91       10.73      4.53 o 
  10   3 -17        0.62        2.67      4.25 o 
   1   4 -17        4.82        4.63      2.17 o 
   2   4 -17       39.45       38.53      3.12 o 
   3   4 -17      102.62       98.98      5.05 o 
   4   4 -17       79.73       76.82      4.58 o 
   5   4 -17       19.86       17.56      2.95 o 
   6   4 -17       26.38       27.81      3.33 o 
   7   4 -17        2.56        3.75      2.46 o 
   8   4 -17        2.61        1.76      2.39 o 
   0   5 -17        7.24        2.58      3.26 o 
   1   5 -17       34.78       38.51      3.58 o 
   2   5 -17        8.94       14.76      3.18 o 
   3   5 -17        1.64        0.11      2.25 o 
   4   5 -17       21.07       14.43      3.02 o 
   5   5 -17        0.57        1.10      2.29 o 
   6   5 -17        1.63        4.55      2.72 o 
   0   0 -16      362.34      355.96     16.91 o 
   2   0 -16      255.54      297.15     10.70 o 
   4   0 -16      239.19      258.81     12.78 o 
   6   0 -16        0.73        0.38      2.38 o 
   8   0 -16       59.97       49.17      8.65 o 
  10   0 -16        2.55       10.82      6.88 o 
  12   0 -16       10.20       -2.36      6.49 o 
   1   1 -16       48.07       53.50      3.41 o 
   2   1 -16       24.49       23.29      2.56 o 
   3   1 -16       36.88       31.60      3.04 o 
   4   1 -16      132.20      135.96      6.98 o 
   5   1 -16       12.97       10.75      2.90 o 
   6   1 -16      268.36      264.54      8.47 o 
   7   1 -16       16.45       18.74      5.87 o 
   8   1 -16       36.38       34.49      5.42 o 
   9   1 -16        3.52       -1.34      3.82 o 
  10   1 -16       20.81        8.98      4.58 o 
  11   1 -16        0.60        2.69      4.44 o 
  12   1 -16       28.81       24.01      5.94 o 
   0   2 -16      378.83      379.57     13.96 o 
   1   2 -16       29.59       31.60      3.53 o 
   2   2 -16      160.75      158.22      4.82 o 
   3   2 -16        5.51        6.63      1.86 o 
   4   2 -16       33.93       28.84      2.50 o 
   5   2 -16        9.96       11.84      2.43 o 
   6   2 -16       69.82       69.40      3.99 o 
   7   2 -16        3.70        3.08      3.46 o 
   8   2 -16       31.96       35.46      3.95 o 
   9   2 -16       16.68       10.74      4.48 o 
  10   2 -16        8.12        9.22      4.62 o 
  11   2 -16        2.83        0.26      4.23 o 
  12   2 -16        5.12       -1.53      7.96 o 
   1   3 -16      132.82      131.94      5.10 o 
   2   3 -16       33.25       33.57      2.75 o 
   3   3 -16      119.87      111.05      4.92 o 
   4   3 -16       68.89       68.83      4.05 o 
   5   3 -16       65.35       65.67      3.98 o 
   6   3 -16       40.45       36.92      3.31 o 
   7   3 -16        5.87        3.73      2.13 o 
   8   3 -16       25.95       20.62      3.00 o 
   9   3 -16        1.84        0.90      3.36 o 
  10   3 -16        3.09        6.23      4.16 o 
  11   3 -16        4.44       -0.04      4.11 o 
   0   4 -16       47.28       48.74      6.69 o 
   1   4 -16       52.57       51.21      3.59 o 
   2   4 -16      108.01      102.38      4.35 o 
   3   4 -16       13.18        7.23      2.25 o 
   4   4 -16       13.23        8.17      2.30 o 
   5   4 -16       24.30       25.36      3.12 o 
   6   4 -16       10.68       10.55      2.64 o 
   7   4 -16       14.69       12.41      2.74 o 
   8   4 -16       59.11       59.54      4.29 o 
   9   4 -16       36.21       38.14      3.85 o 
   1   5 -16       24.13       22.76      3.02 o 
   2   5 -16        8.67        9.53      2.58 o 
   3   5 -16       24.26       21.77      3.06 o 
   4   5 -16       22.45       21.66      3.08 o 
   5   5 -16        6.32        5.64      2.48 o 
   6   5 -16       16.80       17.78      3.09 o 
   7   5 -16       12.87       16.37      3.02 o 
   0   6 -16       25.50       28.11      7.96 o 
   1   6 -16        9.74        6.03      2.86 o 
   2   6 -16        7.17        5.39      2.83 o 
   2   0 -15      699.44      704.55     18.82 o 
   4   0 -15      609.93      642.09     17.44 o 
   6   0 -15       22.00       22.75      3.40 o 
   8   0 -15      144.85      137.86     12.19 o 
  10   0 -15      272.47      279.06     17.31 o 
  12   0 -15       29.79       21.24      7.87 o 
   0   1 -15      300.78      285.17     10.29 o 
   1   1 -15       56.12       61.10      3.48 o 
   2   1 -15      125.85      134.20      4.17 o 
   3   1 -15       76.29       89.84      3.52 o 
   4   1 -15       26.96       25.14      2.56 o 
   5   1 -15       22.95       24.67      2.43 o 
   6   1 -15       43.07       43.95      3.67 o 
   7   1 -15       17.79       20.54      2.86 o 
   8   1 -15       67.56       68.95      6.38 o 
   9   1 -15       46.53       55.02      6.29 o 
  10   1 -15       51.41       52.60      7.77 o 
  11   1 -15        4.61        5.40      4.42 o 
  12   1 -15       23.58       20.95      5.49 o 
  13   1 -15       11.62       10.82      8.06 o 
   1   2 -15       94.47       93.74      4.25 o 
   2   2 -15      104.96      106.67      3.87 o 
   3   2 -15        9.23       10.15      2.14 o 
   4   2 -15       14.98       15.17      2.06 o 
   5   2 -15        9.74        8.38      2.02 o 
   6   2 -15       11.00        4.96      1.91 o 
   7   2 -15       22.01       20.22      2.47 o 
   8   2 -15       43.50       42.18      4.17 o 
   9   2 -15       12.50       13.67      3.29 o 
  10   2 -15        5.98        5.23      3.07 o 
  11   2 -15        9.08        8.26      4.53 o 
  12   2 -15       48.72       47.81      6.60 o 
   0   3 -15      263.84      289.86     10.57 o 
   1   3 -15      111.10      103.63      4.48 o 
   2   3 -15       55.63       48.70      3.02 o 
   3   3 -15        0.98        0.49      1.52 o 
   4   3 -15       21.04       17.41      2.51 o 
   5   3 -15       64.50       58.39      3.68 o 
   6   3 -15       69.89       63.39      3.85 o 
   7   3 -15       27.22       25.02      2.90 o 
   8   3 -15       66.19       70.58      4.20 o 
   9   3 -15       12.49       12.75      2.60 o 
  10   3 -15       43.28       43.43      7.59 o 
  11   3 -15        2.23        3.78      3.25 o 
   1   4 -15       27.44       25.71      2.53 o 
   2   4 -15      131.88      124.97      4.49 o 
   3   4 -15       15.33       12.19      2.20 o 
   4   4 -15       98.74       91.45      4.65 o 
   5   4 -15       20.39       18.27      2.58 o 
   6   4 -15       25.11       23.66      2.91 o 
   7   4 -15       15.01       10.71      2.54 o 
   8   4 -15        9.43        7.35      2.49 o 
   9   4 -15       20.63       23.15      3.14 o 
  10   4 -15        5.07        8.50      3.55 o 
   0   5 -15      100.22       93.30      6.54 o 
   1   5 -15       13.69       10.70      4.17 o 
   2   5 -15       33.99       32.21      2.91 o 
   3   5 -15        5.80        8.39      2.43 o 
   4   5 -15        0.20        1.37      2.11 o 
   5   5 -15       12.02       12.32      2.65 o 
   6   5 -15       29.43       29.03      3.34 o 
   7   5 -15       24.69       26.60      3.29 o 
   8   5 -15       35.32       40.39      3.92 o 
   1   6 -15        8.95        8.25      2.94 o 
   2   6 -15       32.46       40.99      3.82 o 
   3   6 -15        0.63       -1.05      2.17 o 
   4   6 -15       17.42       18.88      3.12 o 
   0   0 -14      483.55      526.07     21.24 o 
   2   0 -14      223.14      247.28      9.29 o 
   4   0 -14      183.14      190.32      7.84 o 
   6   0 -14      108.49       93.54      5.46 o 
   8   0 -14      405.20      377.59     19.67 o 
  10   0 -14      258.68      228.32     15.14 o 
  12   0 -14       20.21       12.78      7.28 o 
   1   1 -14       44.18       40.80      4.01 o 
   2   1 -14      432.55      448.33      8.26 o 
   3   1 -14       96.44       86.57      3.92 o 
   4   1 -14      113.25      103.49      4.21 o 
   5   1 -14       88.90       96.47      4.61 o 
   6   1 -14       84.32       90.17      3.36 o 
   7   1 -14       64.46       69.53      3.58 o 
   8   1 -14       37.73       35.57      3.70 o 
   9   1 -14       33.87       30.05      3.75 o 
  10   1 -14       43.33       49.29      5.82 o 
  11   1 -14       40.22       41.41      6.02 o 
  12   1 -14      134.67      136.03      9.31 o 
  13   1 -14        3.17       -6.10      6.10 o 
   0   2 -14       67.68       67.34      5.07 o 
   1   2 -14      149.47      143.33      4.36 o 
   2   2 -14        9.43        6.91      1.70 o 
   3   2 -14        6.03        2.37      1.49 o 
   4   2 -14      167.80      153.59      4.53 o 
   5   2 -14        7.86       10.53      1.92 o 
   6   2 -14       90.36       84.05      4.00 o 
   7   2 -14        3.66        4.89      1.92 o 
   8   2 -14       28.50       32.74      4.31 o 
   9   2 -14        2.56        6.11      2.77 o 
  10   2 -14      100.41      109.46      6.28 o 
  11   2 -14        2.40       -1.16      2.91 o 
  12   2 -14       13.37        6.68      4.51 o 
  13   2 -14        1.43       -0.31      4.14 o 
   1   3 -14      153.44      146.47      4.51 o 
   2   3 -14      234.95      226.63      7.11 o 
   3   3 -14      304.60      287.00      6.61 o 
   4   3 -14       20.41       25.11      2.32 o 
   5   3 -14       20.11       16.87      2.34 o 
   6   3 -14       10.10        8.88      2.15 o 
   7   3 -14       76.58       72.54      4.00 o 
   8   3 -14        0.72        0.79      1.75 o 
   9   3 -14       28.25       25.67      2.93 o 
  10   3 -14        2.71        4.72      3.20 o 
  11   3 -14       37.62       33.66      4.50 o 
  12   3 -14       50.85       73.54     15.24 o 
   0   4 -14       86.56       80.10      5.70 o 
   1   4 -14       71.12       65.32      3.67 o 
   2   4 -14       41.39       36.21      2.69 o 
   3   4 -14       15.89       15.07      2.14 o 
   4   4 -14       21.81       25.79      3.01 o 
   5   4 -14        4.02        2.53      1.84 o 
   6   4 -14       39.28       37.09      3.18 o 
   7   4 -14       50.25       48.17      3.60 o 
   8   4 -14      125.64      130.26      5.96 o 
   9   4 -14       33.32       35.21      3.44 o 
  10   4 -14       50.59       53.14      4.05 o 
  11   4 -14        4.36        7.08      4.59 o 
   1   5 -14       12.47       12.84      2.17 o 
   2   5 -14       29.43       30.81      2.72 o 
   3   5 -14        6.60        5.32      2.19 o 
   4   5 -14      104.76      111.10      5.14 o 
   5   5 -14       11.48       12.40      3.78 o 
   6   5 -14       13.10       11.75      2.56 o 
   7   5 -14       10.30       13.81      2.74 o 
   8   5 -14       12.53       10.93      2.72 o 
   9   5 -14        4.35        3.65      2.64 o 
   0   6 -14       31.24       35.59     11.21 o 
   1   6 -14       52.40       49.99      3.76 o 
   2   6 -14        4.38        3.80      2.38 o 
   3   6 -14        6.87        5.30      2.40 o 
   4   6 -14       19.67       19.88      3.14 o 
   5   6 -14        2.53        5.44      2.52 o 
   6   6 -14       31.97       37.23      6.13 o 
   2   0 -13      299.99      328.19     10.70 o 
   4   0 -13      748.95      765.37     15.23 o 
   6   0 -13      101.63      108.44      4.49 o 
   8   0 -13      158.33      165.20     12.00 o 
  10   0 -13      409.02      408.47     20.65 o 
  12   0 -13       97.39      104.43     11.41 o 
   0   1 -13     1354.41     1340.81     30.87 o 
   1   1 -13      274.04      277.88      6.78 o 
   2   1 -13      300.53      303.43      6.28 o 
   3   1 -13       39.31       43.94      2.47 o 
   4   1 -13        0.26        2.04      1.38 o 
   5   1 -13       27.47       26.36      3.05 o 
   6   1 -13      214.53      207.83      4.95 o 
   7   1 -13       10.47        9.08      1.76 o 
   8   1 -13      135.56      141.47      4.87 o 
   9   1 -13       24.28       26.42      3.83 o 
  10   1 -13      115.34      115.13      6.23 o 
  11   1 -13       11.10        9.21      3.31 o 
  12   1 -13       21.53       24.66      4.18 o 
  13   1 -13        1.76        2.56      6.49 o 
  14   1 -13       10.63       -2.36      6.69 o 
   1   2 -13      173.66      181.83      4.75 o 
   2   2 -13      232.83      211.13      6.13 o 
   3   2 -13        1.72        0.71      1.35 o 
   4   2 -13      354.95      344.82      7.74 o 
   5   2 -13       63.13       59.61      3.99 o 
   6   2 -13      148.96      149.47      5.05 o 
   7   2 -13       19.51       20.44      2.36 o 
   8   2 -13       46.24       46.24      4.29 o 
   9   2 -13       11.33       11.72      2.86 o 
  10   2 -13       15.11       12.79      3.25 o 
  11   2 -13        8.08        9.58      3.18 o 
  12   2 -13       75.88       73.39     14.45 o 
  13   2 -13        2.81        8.80      4.51 o 
   0   3 -13      464.52      453.48     13.63 o 
   1   3 -13        5.83        5.97      1.61 o 
   2   3 -13      167.81      153.55      4.50 o 
   3   3 -13       69.25       68.57      3.19 o 
   4   3 -13       60.01       59.18      3.78 o 
   5   3 -13       52.37       49.27      3.27 o 
   6   3 -13      190.33      188.54      5.84 o 
   7   3 -13        1.98       -0.11      1.61 o 
   8   3 -13       61.68       62.53      3.86 o 
   9   3 -13       28.73       29.88      2.97 o 
  10   3 -13       29.54       33.26      4.05 o 
  11   3 -13       11.45       15.73      4.59 o 
  12   3 -13        1.66       -0.70      5.60 o 
  13   3 -13        3.76        2.73      4.30 o 
   1   4 -13       21.15       22.91      2.19 o 
   2   4 -13       56.80       52.77      2.96 o 
   3   4 -13       12.05        9.41      1.85 o 
   4   4 -13       91.90       97.02      4.40 o 
   5   4 -13       31.86       29.68      3.77 o 
   6   4 -13       64.88       61.82      3.81 o 
   7   4 -13       29.37       32.15      3.03 o 
   8   4 -13        0.62        0.70      1.83 o 
   9   4 -13       15.42       14.50      2.62 o 
  10   4 -13       77.55       79.06      5.43 o 
  11   4 -13        0.34       -2.95      3.82 o 
   0   5 -13      120.61      112.86      9.24 o 
   1   5 -13       93.17       91.93      3.95 o 
   2   5 -13       77.92       71.33      3.57 o 
   3   5 -13       39.55       37.74      3.24 o 
   4   5 -13        1.29        1.76      1.86 o 
   5   5 -13        2.73        2.70      1.96 o 
   6   5 -13       46.95       50.73      3.77 o 
   7   5 -13        1.50       -0.64      2.46 o 
   8   5 -13       50.52       63.13      4.22 o 
   9   5 -13       33.69       41.78      4.48 o 
  10   5 -13        4.57        6.65      3.03 o 
   1   6 -13       52.53       60.18      3.91 o 
   2   6 -13       12.86       18.55      3.12 o 
   3   6 -13       37.36       42.10      6.47 o 
   4   6 -13        3.20        4.67      2.32 o 
   5   6 -13       22.00       21.55      3.05 o 
   6   6 -13       38.03       41.93      3.82 o 
   7   6 -13       14.39       11.97      3.21 o 
   0   0 -12       39.94       68.63      6.49 o 
   2   0 -12      842.11      941.89     17.70 o 
   4   0 -12       93.70       99.77      4.33 o 
   6   0 -12      462.78      511.68     11.15 o 
   8   0 -12      647.32      682.60     18.12 o 
  10   0 -12       29.20       36.11      4.72 o 
  12   0 -12      128.18      139.83     12.39 o 
   1   1 -12        5.10        9.22      1.87 o 
   2   1 -12      137.42      140.62      5.51 o 
   3   1 -12       18.37       19.71      1.79 o 
   4   1 -12      312.84      306.86      6.11 o 
   5   1 -12       15.03       18.13      1.75 o 
   6   1 -12      253.49      259.61      5.50 o 
   7   1 -12       26.21       20.81      2.22 o 
   8   1 -12      248.22      243.31      6.40 o 
   9   1 -12       31.92       30.54      3.57 o 
  10   1 -12       88.29      104.40      5.74 o 
  11   1 -12        4.52        4.09      2.86 o 
  12   1 -12       16.80       14.64      3.73 o 
  13   1 -12        5.45        2.23      4.82 o 
  14   1 -12       11.58        8.26      6.29 o 
   0   2 -12     1030.95     1016.79     24.89 o 
   1   2 -12       85.18       83.83      3.23 o 
   2   2 -12      325.89      321.63      6.47 o 
   3   2 -12       39.96       46.44      3.23 o 
   4   2 -12      185.68      178.28      5.07 o 
   5   2 -12       76.47       76.60      3.13 o 
   6   2 -12      414.26      402.81      8.80 o 
   7   2 -12       60.77       57.42      5.87 o 
   8   2 -12      262.91      255.99      6.82 o 
   9   2 -12       23.52       26.17      2.55 o 
  10   2 -12        2.59       -1.18      2.40 o 
  11   2 -12        2.70        1.07      2.71 o 
  12   2 -12        6.40       10.26      4.42 o 
  13   2 -12        4.14        2.40      8.85 o 
  14   2 -12       29.65       39.80     10.91 o 
   1   3 -12      288.27      298.21      6.35 o 
   2   3 -12      355.81      351.28      7.02 o 
   3   3 -12      107.30      113.00      4.32 o 
   4   3 -12      701.61      673.25     16.88 o 
   5   3 -12      193.45      176.36      5.60 o 
   6   3 -12      161.69      158.20      5.48 o 
   7   3 -12        6.81        7.64      1.94 o 
   8   3 -12       53.40       49.09      3.34 o 
   9   3 -12       43.86       38.95      3.14 o 
  10   3 -12       72.15       72.52      6.73 o 
  11   3 -12        6.38        8.62      3.78 o 
  12   3 -12       22.98       20.52      5.00 o 
  13   3 -12       12.00       14.38      4.86 o 
   0   4 -12       81.49       87.46      4.53 o 
   1   4 -12       39.55       35.60      3.50 o 
   2   4 -12      179.44      183.95      6.61 o 
   3   4 -12       33.30       31.01      2.38 o 
   4   4 -12       23.69       20.75      2.10 o 
   5   4 -12        3.08        2.64      1.66 o 
   6   4 -12        4.60        4.30      1.99 o 
   7   4 -12        7.40        8.21      2.09 o 
   8   4 -12       24.39       25.86      2.82 o 
   9   4 -12        6.65        5.14      2.18 o 
  10   4 -12        8.01        9.80      2.69 o 
  11   4 -12        5.42        4.26      3.96 o 
  12   4 -12       17.88       22.58      5.34 o 
   1   5 -12        6.07        3.66      1.63 o 
   2   5 -12        3.65        2.44      1.57 o 
   3   5 -12       30.45       28.90      3.20 o 
   4   5 -12       52.40       55.15      3.65 o 
   5   5 -12       54.22       52.43      3.63 o 
   6   5 -12       52.35       52.62      3.76 o 
   7   5 -12       10.33       11.01      2.43 o 
   8   5 -12       16.49       17.36      3.78 o 
   9   5 -12        1.23        1.97      2.54 o 
  10   5 -12        3.73        9.15      3.06 o 
   0   6 -12      169.34      172.65     13.08 o 
   1   6 -12       20.76       30.17      3.51 o 
   2   6 -12       37.06       41.49      3.56 o 
   3   6 -12       10.46        8.26      2.70 o 
   4   6 -12       34.43       36.89      3.51 o 
   5   6 -12       15.42       12.89      2.64 o 
   6   6 -12        8.72       12.81      2.72 o 
   7   6 -12        2.83        0.67      2.20 o 
   8   6 -12       16.32       16.92      3.56 o 
   1   7 -12        7.42        6.53      2.69 o 
   2   7 -12        8.16        6.20      2.53 o 
   2   0 -11       68.06       67.91      3.02 o 
   4   0 -11     1032.71     1062.33     19.57 o 
   6   0 -11      362.05      373.68      8.81 o 
   8   0 -11      352.49      325.24     10.96 o 
  10   0 -11      759.68      764.67     47.79 o 
  12   0 -11       24.92       26.24      4.70 o 
  14   0 -11       49.64       56.84      9.24 o 
   0   1 -11      281.30      307.88      9.60 o 
   1   1 -11      178.65      175.29      4.23 o 
   2   1 -11      310.29      322.34      6.20 o 
   3   1 -11        4.37        0.60      1.08 o 
   4   1 -11      184.66      195.63      3.91 o 
   5   1 -11       36.43       42.06      1.87 o 
   6   1 -11      276.49      268.86      4.89 o 
   7   1 -11       28.31       33.84      2.14 o 
   8   1 -11      192.45      192.89      4.88 o 
   9   1 -11       37.51       40.63      3.16 o 
  10   1 -11       37.93       32.25      3.13 o 
  11   1 -11       86.41       97.84      5.66 o 
  12   1 -11       50.40       56.64      4.80 o 
  13   1 -11       25.64       19.91      4.81 o 
  14   1 -11       21.27       18.88      6.88 o 
  15   1 -11       20.91        8.06      6.88 o 
   1   2 -11       70.79       60.79      3.15 o 
   2   2 -11      400.44      389.49      7.19 o 
   3   2 -11      350.92      346.47      7.43 o 
   4   2 -11      364.03      359.45      7.62 o 
   5   2 -11      108.05      110.83      3.48 o 
   6   2 -11      136.18      130.03      4.46 o 
   7   2 -11       53.88       59.75      5.00 o 
   8   2 -11      188.85      181.44      6.84 o 
   9   2 -11        6.56        2.32      1.60 o 
  10   2 -11        9.76        7.92      2.79 o 
  11   2 -11        7.63       12.57      4.08 o 
  12   2 -11       29.02       30.97      5.14 o 
  13   2 -11       36.03       42.63      7.87 o 
  14   2 -11        0.89        1.24      4.30 o 
   0   3 -11      705.91      689.81     24.86 o 
   1   3 -11       56.59       64.79      2.92 o 
   2   3 -11      308.13      306.39      6.27 o 
   3   3 -11       45.47       43.71      2.45 o 
   4   3 -11       24.17       27.64      2.12 o 
   5   3 -11      141.35      135.51      4.06 o 
   6   3 -11      366.58      350.42      9.37 o 
   7   3 -11       81.65       81.34      3.84 o 
   8   3 -11      275.66      278.85      7.26 o 
   9   3 -11       33.25       37.50      3.03 o 
  10   3 -11       29.16       31.03      2.94 o 
  11   3 -11       12.88        6.18      3.68 o 
  12   3 -11        4.41        6.10      3.75 o 
  13   3 -11        3.05        1.97      3.82 o 
  14   3 -11       28.10       27.97      6.39 o 
   1   4 -11       39.51       39.05      2.41 o 
   2   4 -11       55.69       46.83      2.62 o 
   3   4 -11        2.53        1.84      1.29 o 
   4   4 -11       13.06       16.28      1.85 o 
   5   4 -11       61.82       61.29      3.80 o 
   6   4 -11        5.11        2.14      1.59 o 
   7   4 -11       38.81       32.48      2.89 o 
   8   4 -11       35.66       31.64      2.96 o 
   9   4 -11       46.09       53.53      3.68 o 
  10   4 -11       71.67       75.25      4.98 o 
  11   4 -11        0.88       -0.29      3.48 o 
  12   4 -11        3.01        6.82      4.00 o 
   0   5 -11       50.63       53.21      5.87 o 
   1   5 -11      176.04      167.37      4.92 o 
   2   5 -11       28.09       24.79      2.30 o 
   3   5 -11       43.87       44.73      2.81 o 
   4   5 -11        0.01       -0.47      1.47 o 
   5   5 -11        3.64        0.92      1.77 o 
   6   5 -11       33.56       33.44      3.13 o 
   7   5 -11      126.85      135.23      5.71 o 
   8   5 -11      100.32      107.75      5.06 o 
   9   5 -11       34.02       43.04      4.25 o 
  10   5 -11       28.31       34.27      7.50 o 
  11   5 -11       36.50       41.57      4.50 o 
   1   6 -11        1.72        1.61      1.62 o 
   2   6 -11       82.82       84.89      3.95 o 
   3   6 -11       22.61       22.98      2.91 o 
   4   6 -11       56.05       56.23      3.94 o 
   5   6 -11       16.82       23.71      3.86 o 
   6   6 -11       38.45       40.55      4.37 o 
   7   6 -11        0.39        1.59      2.20 o 
   8   6 -11        2.97        2.07      3.96 o 
   0   7 -11       43.20       53.24     11.01 o 
   1   7 -11        0.28        0.48      1.93 o 
   2   7 -11        0.82        0.25      3.14 o 
   3   7 -11        8.21        3.01      2.65 o 
   4   7 -11        7.07        5.46      2.49 o 
   0   0 -10      851.16      874.75     28.52 o 
   2   0 -10      838.80      806.19     21.35 o 
   4   0 -10      348.81      360.12      8.15 o 
   6   0 -10      792.59      849.17     18.35 o 
   8   0 -10      880.68      884.64     21.68 o 
  10   0 -10        6.49        4.80      4.42 o 
  12   0 -10      108.96      110.58      7.77 o 
  14   0 -10       52.13       70.80      9.64 o 
   1   1 -10       61.29       57.85      2.74 o 
   2   1 -10      676.74      692.59     10.48 o 
   3   1 -10        5.94        5.00      1.15 o 
   4   1 -10      789.95      864.05     13.15 o 
   5   1 -10        8.64        8.45      1.35 o 
   6   1 -10       44.97       48.76      1.96 o 
   7   1 -10       15.91       16.10      1.64 o 
   8   1 -10       21.99       22.28      1.91 o 
   9   1 -10       69.30       69.78      3.72 o 
  10   1 -10      442.56      447.55     10.50 o 
  11   1 -10       42.48       40.76      3.40 o 
  12   1 -10       39.14       42.29      3.68 o 
  13   1 -10       25.15       18.17      3.66 o 
  14   1 -10       16.99       25.76      6.69 o 
  15   1 -10       28.35       41.89      8.85 o 
   0   2 -10     2813.07     2920.82     49.69 o 
   1   2 -10      288.57      327.31      7.72 o 
   2   2 -10      472.75      460.11      7.91 o 
   3   2 -10       76.35       77.88      3.52 o 
   4   2 -10       70.54       71.14      2.70 o 
   5   2 -10       14.45       13.71      1.76 o 
   6   2 -10      532.85      527.05     10.25 o 
   7   2 -10        1.83        2.08      1.62 o 
   8   2 -10      404.15      387.09      8.53 o 
   9   2 -10        2.95        3.87      1.95 o 
  10   2 -10      180.62      171.48      6.88 o 
  11   2 -10        1.55        0.52      2.67 o 
  12   2 -10       79.65       80.45      9.34 o 
  13   2 -10        4.11        3.65      3.67 o 
  14   2 -10       26.15       22.93      5.28 o 
  15   2 -10        6.87        3.74      6.49 o 
   1   3 -10      164.93      160.45      4.15 o 
   2   3 -10      270.11      253.62      5.43 o 
   3   3 -10      479.54      494.04      8.49 o 
   4   3 -10      139.99      115.90      3.68 o 
   5   3 -10      313.25      305.53      6.24 o 
   6   3 -10       50.75       51.93      3.12 o 
   7   3 -10      212.41      201.74      6.69 o 
   8   3 -10        8.22        5.85      1.76 o 
   9   3 -10       83.74       91.59      4.83 o 
  10   3 -10       76.94       73.97      3.90 o 
  11   3 -10       18.26       13.87      3.83 o 
  12   3 -10       56.89       55.73      6.05 o 
  13   3 -10       17.78       16.99      5.21 o 
  14   3 -10       11.43       14.16      4.95 o 
   0   4 -10      103.26       90.70      4.35 o 
   1   4 -10      132.11      125.48      3.86 o 
   2   4 -10      128.26      116.90      3.75 o 
   3   4 -10      193.73      185.08      6.31 o 
   4   4 -10       84.10       82.62      3.81 o 
   5   4 -10       12.69       11.51      1.98 o 
   6   4 -10      106.29       99.03      4.20 o 
   7   4 -10      105.58      102.86      4.35 o 
   8   4 -10      280.51      262.00      7.22 o 
   9   4 -10       42.85       39.91      3.60 o 
  10   4 -10       32.13       29.75      3.49 o 
  11   4 -10       35.10       43.26      6.21 o 
  12   4 -10       10.74       19.66      4.92 o 
  13   4 -10        2.82        6.01      4.16 o 
   1   5 -10        5.75        4.67      1.52 o 
   2   5 -10       76.91       83.76      3.50 o 
   3   5 -10       11.37       12.16      1.78 o 
   4   5 -10       48.49       55.91      3.48 o 
   5   5 -10       41.63       44.07      3.22 o 
   6   5 -10       37.47       38.47      3.12 o 
   7   5 -10        1.62        3.41      1.86 o 
   8   5 -10       12.32       18.03      2.61 o 
   9   5 -10        5.16        6.94      2.79 o 
  10   5 -10       62.20       66.56      5.09 o 
  11   5 -10        6.58        9.07      3.00 o 
   0   6 -10      159.54      147.21      7.42 o 
   1   6 -10       24.40       17.04      2.22 o 
   2   6 -10       24.98       24.15      2.42 o 
   3   6 -10       28.93       23.62      2.82 o 
   4   6 -10       10.88       11.72      2.43 o 
   5   6 -10       21.92       21.60      2.83 o 
   6   6 -10       18.00       26.67      3.14 o 
   7   6 -10        6.18        9.35      2.43 o 
   8   6 -10       10.47       12.39      3.28 o 
   9   6 -10        2.30        4.42      3.04 o 
   1   7 -10        2.23        3.92      1.93 o 
   2   7 -10       15.43       17.02      2.92 o 
   3   7 -10       13.53       15.33      2.80 o 
   4   7 -10        0.09        2.95      2.21 o 
   5   7 -10       28.81       31.52      3.51 o 
   2   0  -9     2385.01     2682.76     44.43 o 
   4   0  -9      546.36      591.41     11.47 o 
   6   0  -9      814.46      845.68     22.01 o 
   8   0  -9      551.78      553.62     15.15 o 
  10   0  -9       92.84       95.02      7.77 o 
  12   0  -9      256.37      266.81     19.76 o 
  14   0  -9      133.41      150.25     12.78 o 
  16   0  -9       16.83       11.60      6.69 o 
   0   1  -9     3835.62     4081.12     69.62 o 
   1   1  -9       44.21       43.34      2.00 o 
   2   1  -9      979.01     1019.37     14.51 o 
   3   1  -9      755.37      911.69     16.60 o 
   4   1  -9      183.61      197.23      3.65 o 
   5   1  -9        7.10       11.54      1.11 o 
   6   1  -9      418.92      446.31      6.80 o 
   7   1  -9       52.37       48.70      2.33 o 
   8   1  -9      685.16      691.38     11.09 o 
   9   1  -9      297.18      308.69      6.35 o 
  10   1  -9      356.93      376.95      8.68 o 
  11   1  -9       13.41       10.45      3.78 o 
  12   1  -9       35.89       41.16      4.03 o 
  13   1  -9       75.99       78.68      5.44 o 
  14   1  -9       97.25      119.91      8.34 o 
  15   1  -9        8.39        6.76      4.48 o 
   1   2  -9      816.22      835.53     12.34 o 
   2   2  -9      924.38      961.20     13.75 o 
   3   2  -9      346.87      338.38      6.19 o 
   4   2  -9      209.75      187.64      3.63 o 
   5   2  -9       99.59      105.11      2.92 o 
   6   2  -9       43.19       48.10      1.96 o 
   7   2  -9       35.72       27.80      2.80 o 
   8   2  -9       57.21       58.77      2.70 o 
   9   2  -9       66.09       63.42      2.95 o 
  10   2  -9       50.66       55.58      2.90 o 
  11   2  -9       83.34       82.84      4.34 o 
  12   2  -9      220.42      228.83      8.39 o 
  13   2  -9       21.47       22.92      4.64 o 
  14   2  -9       10.63        9.98      6.59 o 
  15   2  -9       22.05       20.26      7.67 o 
   0   3  -9      437.28      415.64     13.09 o 
   1   3  -9       13.30       17.07      1.56 o 
   2   3  -9      204.99      189.96      4.42 o 
   3   3  -9        6.76        7.23      1.24 o 
   4   3  -9       57.27       56.77      2.50 o 
   5   3  -9       99.48       97.10      3.15 o 
   6   3  -9      125.55      124.20      4.24 o 
   7   3  -9       49.01       51.55      5.54 o 
   8   3  -9      160.59      154.89      5.70 o 
   9   3  -9       84.77       87.63      3.93 o 
  10   3  -9      115.13      109.92      4.46 o 
  11   3  -9       15.15       11.82      3.69 o 
  12   3  -9        1.82        2.96      3.35 o 
  13   3  -9        5.48        4.24      3.64 o 
  14   3  -9       22.33       35.95      6.59 o 
   1   4  -9      126.74      118.76      3.67 o 
   2   4  -9      421.88      399.81      7.66 o 
   3   4  -9       21.29       18.56      1.74 o 
   4   4  -9      300.31      290.44      6.15 o 
   5   4  -9       23.63       23.11      2.90 o 
   6   4  -9      137.89      134.22      8.46 o 
   7   4  -9        4.46        6.94      1.83 o 
   8   4  -9       17.30       13.82      2.21 o 
   9   4  -9       89.65       99.37      4.41 o 
  10   4  -9       88.93       92.31      5.26 o 
  11   4  -9       50.25       67.45      8.16 o 
  12   4  -9       32.17       32.39      5.20 o 
  13   4  -9        1.85        3.81      3.72 o 
   0   5  -9      319.05      319.65      9.11 o 
   1   5  -9      147.11      140.53      4.75 o 
   2   5  -9      128.16      128.87      5.85 o 
   3   5  -9       73.99       73.87      3.27 o 
   4   5  -9       15.43       14.32      2.12 o 
   5   5  -9        7.32        7.41      1.82 o 
   6   5  -9       29.21       31.70      3.32 o 
   7   5  -9       66.11       71.81      4.85 o 
   8   5  -9       68.53       65.57      3.95 o 
   9   5  -9       23.41       24.74      3.35 o 
  10   5  -9       20.00       20.62      3.39 o 
  11   5  -9        3.89        6.05      2.86 o 
  12   5  -9        5.85       14.54      3.31 o 
   1   6  -9       45.80       51.63      3.09 o 
   2   6  -9        3.79        4.16      1.61 o 
   3   6  -9       33.30       29.73      2.89 o 
   4   6  -9       36.73       40.71      3.63 o 
   5   6  -9       36.23       33.83      3.25 o 
   6   6  -9        0.20        0.06      1.79 o 
   7   6  -9       16.72       16.12      2.72 o 
   8   6  -9       16.81        9.88      2.99 o 
   9   6  -9        4.18        7.52      3.00 o 
   0   7  -9       27.23       23.49      4.00 o 
   1   7  -9       56.22       55.22      3.51 o 
   2   7  -9       16.80       18.34      2.88 o 
   3   7  -9       16.42       16.51      2.84 o 
   4   7  -9        7.27        5.21      2.28 o 
   5   7  -9        8.75       10.92      2.95 o 
   6   7  -9        4.86        6.39      4.06 o 
   0   0  -8     4822.67     5692.76    157.72 o 
   2   0  -8     1779.62     1850.26     31.44 o 
   4   0  -8      620.23      682.10     20.70 o 
   6   0  -8       71.35       56.65      2.69 o 
   8   0  -8      369.86      383.20      8.57 o 
  10   0  -8       23.43       24.27      4.92 o 
  12   0  -8       42.99       44.97      4.94 o 
  14   0  -8       48.17       53.89      8.46 o 
  16   0  -8       34.45       29.89      8.26 o 
   1   1  -8     1327.39     1350.65     18.38 o 
   2   1  -8      507.13      583.31      9.05 o 
   3   1  -8       31.21       31.20      1.37 o 
   4   1  -8      555.18      526.32      7.42 o 
   5   1  -8      121.54      137.31      2.92 o 
   6   1  -8       72.42       80.57      2.23 o 
   7   1  -8      250.30      258.74      4.51 o 
   8   1  -8      109.96      127.60      3.63 o 
   9   1  -8        8.74       10.24      1.53 o 
  10   1  -8      274.59      262.62      7.04 o 
  11   1  -8       18.59       14.15      2.48 o 
  12   1  -8       10.10        4.06      2.61 o 
  13   1  -8       11.88       14.95      3.33 o 
  14   1  -8       19.94       20.60      4.72 o 
  15   1  -8       62.29       58.73      6.74 o 
  16   1  -8       85.00       86.00      8.20 o 
   0   2  -8     1439.09     1464.90     25.46 o 
   1   2  -8      874.11      922.55     13.29 o 
   2   2  -8     1918.07     1911.34     25.66 o 
   3   2  -8       26.19       26.04      1.57 o 
   4   2  -8      262.06      260.68      4.46 o 
   5   2  -8      312.96      319.21      5.24 o 
   6   2  -8      292.36      294.18      5.00 o 
   7   2  -8       25.13       23.07      1.80 o 
   8   2  -8       79.52       72.58      2.97 o 
   9   2  -8       80.97       81.40      3.22 o 
  10   2  -8       24.78       26.35      2.20 o 
  11   2  -8       20.53       18.53      3.10 o 
  12   2  -8       48.23       57.67      4.57 o 
  13   2  -8       55.72       53.62      4.77 o 
  14   2  -8       50.77       55.90      9.88 o 
  15   2  -8       23.36       26.37      5.56 o 
   1   3  -8      165.74      182.85      3.82 o 
   2   3  -8       97.44       85.75      2.29 o 
   3   3  -8      159.16      142.72      3.13 o 
   4   3  -8      329.82      347.51      5.64 o 
   5   3  -8      157.42      159.10      3.75 o 
   6   3  -8       85.81       87.47      3.07 o 
   7   3  -8       71.21       71.83      3.52 o 
   8   3  -8       57.26       60.08      2.91 o 
   9   3  -8       59.71       57.62      2.93 o 
  10   3  -8      130.36      136.72      4.55 o 
  11   3  -8        9.31       10.00      2.41 o 
  12   3  -8       51.06       61.00      9.34 o 
  13   3  -8        4.28        9.47      3.95 o 
  14   3  -8       11.08       10.22      4.28 o 
  15   3  -8        8.52        1.77      6.10 o 
   0   4  -8      795.41      755.38     15.69 o 
   1   4  -8      133.70      131.99      3.54 o 
   2   4  -8      121.45      122.78      3.62 o 
   3   4  -8       27.72       24.73      1.90 o 
   4   4  -8       71.81       68.81      4.17 o 
   5   4  -8       34.75       34.20      2.53 o 
   6   4  -8      164.63      152.73      4.93 o 
   7   4  -8       45.79       48.93      3.97 o 
   8   4  -8      158.60      160.04      5.28 o 
   9   4  -8      123.75      131.88      5.90 o 
  10   4  -8       24.81       24.77      3.20 o 
  11   4  -8       44.01       39.23      3.87 o 
  12   4  -8       14.50       15.24      4.28 o 
  13   4  -8       16.53       14.47     12.39 o 
  14   4  -8       32.70       35.97      5.67 o 
   1   5  -8      436.65      409.04      9.16 o 
   2   5  -8       21.96       23.62      2.34 o 
   3   5  -8      103.67      108.74      3.70 o 
   4   5  -8       47.00       44.85      2.68 o 
   5   5  -8        7.16        5.63      1.71 o 
   6   5  -8      122.64      124.37      4.78 o 
   7   5  -8       22.26       22.70      2.65 o 
   8   5  -8       18.27       21.44      2.60 o 
   9   5  -8       13.79       16.64      3.03 o 
  10   5  -8       32.72       41.08      4.11 o 
  11   5  -8       34.44       42.09      4.25 o 
  12   5  -8       65.00       59.52      8.65 o 
   0   6  -8       12.22       12.73      3.40 o 
   1   6  -8       75.76       73.06      4.76 o 
   2   6  -8       45.87       43.51      4.88 o 
   3   6  -8       27.56       31.73      2.82 o 
   4   6  -8        9.81       11.09      2.69 o 
   5   6  -8       63.49       70.77      4.06 o 
   6   6  -8       68.92       71.76      4.14 o 
   7   6  -8        9.95       10.60      2.38 o 
   8   6  -8       14.75       17.03      3.24 o 
   9   6  -8       15.42       17.28      3.47 o 
  10   6  -8        4.88       10.39      3.23 o 
   1   7  -8       18.27       20.40      3.50 o 
   2   7  -8       15.58       23.43      2.96 o 
   3   7  -8       98.34      108.34      6.19 o 
   4   7  -8        9.54       12.17      3.17 o 
   5   7  -8        4.66        5.53      2.29 o 
   6   7  -8       10.04       14.84      3.29 o 
   7   7  -8        1.57        2.94      2.77 o 
   2   0  -7      177.76      211.08      5.76 o 
   4   0  -7      115.25      101.17      3.19 o 
   6   0  -7      594.64      627.46     12.05 o 
   8   0  -7       75.36       66.46      2.92 o 
  10   0  -7       25.74       27.01      3.75 o 
  12   0  -7      173.48      184.33      8.47 o 
  14   0  -7       91.81      100.89     10.82 o 
  16   0  -7       20.08       29.70      8.26 o 
   0   1  -7     2344.82     2447.17     41.40 o 
   1   1  -7     1135.81     1242.90     16.97 o 
   2   1  -7      277.13      289.82      4.97 o 
   3   1  -7      319.41      337.96      5.03 o 
   4   1  -7      502.69      512.40      7.17 o 
   5   1  -7      425.24      450.33      6.55 o 
   6   1  -7     1099.61     1152.17     14.73 o 
   7   1  -7        2.19        1.18      1.26 o 
   8   1  -7      673.02      638.15     10.23 o 
   9   1  -7       35.77       36.46      2.15 o 
  10   1  -7      225.98      233.86      6.35 o 
  11   1  -7      184.76      207.27      6.78 o 
  12   1  -7       83.22       94.37      8.26 o 
  13   1  -7       30.85       27.53      3.99 o 
  14   1  -7       68.85       78.66      7.09 o 
  15   1  -7       51.49       55.95      6.60 o 
  16   1  -7       30.59       29.60      5.98 o 
   1   2  -7       39.96       47.49      1.75 o 
   2   2  -7     1107.53     1081.88     15.08 o 
   3   2  -7      558.41      565.24      7.80 o 
   4   2  -7      364.73      364.64      5.63 o 
   5   2  -7      124.26      138.26      3.00 o 
   6   2  -7        6.17        5.59      1.22 o 
   7   2  -7       38.26       34.44      2.01 o 
   8   2  -7      289.67      298.28      6.50 o 
   9   2  -7       21.41       21.79      1.96 o 
  10   2  -7      455.60      451.73      8.46 o 
  11   2  -7       76.06       75.13      4.73 o 
  12   2  -7      106.62       97.61      7.71 o 
  13   2  -7        7.14        6.77      2.95 o 
  14   2  -7        4.92       -0.18      4.42 o 
  15   2  -7        7.14        8.26      4.73 o 
  16   2  -7       15.38       26.55      8.16 o 
   0   3  -7      594.15      589.13     12.30 o 
   1   3  -7      337.53      341.04      5.11 o 
   2   3  -7      596.51      559.24      8.03 o 
   3   3  -7       85.47       98.32      2.48 o 
   4   3  -7        3.58        8.11      1.01 o 
   5   3  -7       57.18       60.09      2.13 o 
   6   3  -7      414.92      377.99      7.04 o 
   7   3  -7      188.34      181.56      4.57 o 
   8   3  -7      406.08      385.67      7.47 o 
   9   3  -7      203.81      201.67      5.14 o 
  10   3  -7       34.26       31.08      2.78 o 
  11   3  -7       23.12       18.13      2.48 o 
  12   3  -7        8.05        8.30      3.76 o 
  13   3  -7        9.87       10.19      3.27 o 
  14   3  -7       27.29       30.63      5.10 o 
  15   3  -7        1.61        3.34      6.29 o 
   1   4  -7       57.02       56.07      3.40 o 
   2   4  -7       49.85       46.54      2.18 o 
   3   4  -7      316.26      299.84      5.80 o 
   4   4  -7      334.58      329.05      6.28 o 
   5   4  -7      231.63      232.40      4.55 o 
   6   4  -7      253.52      238.48      5.51 o 
   7   4  -7       58.44       59.80      3.19 o 
   8   4  -7       16.62       22.54      2.12 o 
   9   4  -7       27.80       21.48      2.81 o 
  10   4  -7       88.30       94.55      5.07 o 
  11   4  -7      148.61      161.62      6.67 o 
  12   4  -7        5.72       11.40      2.72 o 
  13   4  -7       44.58       46.53      5.85 o 
  14   4  -7       13.86       23.00      5.06 o 
   0   5  -7      127.40      114.26      6.47 o 
   1   5  -7      304.38      291.45      8.26 o 
   2   5  -7      180.89      174.77      7.77 o 
   3   5  -7      134.31      138.35      5.53 o 
   4   5  -7       61.73       54.00      3.21 o 
   5   5  -7      160.65      147.19      6.93 o 
   6   5  -7       39.53       46.00      3.59 o 
   7   5  -7       54.74       53.84      4.83 o 
   8   5  -7      103.82       99.13      7.19 o 
   9   5  -7        4.37        3.62      2.18 o 
  10   5  -7       41.44       33.96      4.34 o 
  11   5  -7       27.61       38.45      5.68 o 
  12   5  -7       40.06       39.80      4.25 o 
   1   6  -7       93.54       92.89      5.14 o 
   2   6  -7       31.35       31.77      3.38 o 
   3   6  -7      127.99      129.07      9.49 o 
   4   6  -7      108.98      107.04      5.44 o 
   5   6  -7       12.89       17.70      2.87 o 
   6   6  -7        5.67        2.19      2.23 o 
   7   6  -7       13.53       18.41     11.11 o 
   8   6  -7        6.37        7.12      2.68 o 
   9   6  -7        7.80       14.64      3.15 o 
  10   6  -7       23.45       35.67      4.22 o 
   0   7  -7       58.27       74.93      8.46 o 
   1   7  -7       61.00       78.38      5.27 o 
   2   7  -7       43.88       47.67      4.44 o 
   3   7  -7        1.29        3.89      2.59 o 
   4   7  -7        6.96        8.00      3.82 o 
   5   7  -7       17.71       14.33      3.15 o 
   6   7  -7       28.90       34.55      5.29 o 
   7   7  -7       26.70       26.33      6.39 o 
   0   0  -6     2903.30     3225.45     94.79 o 
   2   0  -6      446.54      528.28      9.94 o 
   4   0  -6     1113.24     1199.11     21.08 o 
   6   0  -6      239.05      267.20      5.90 o 
   8   0  -6      375.73      366.93      7.96 o 
  10   0  -6      654.05      663.10     17.36 o 
  12   0  -6      283.81      294.90     10.80 o 
  14   0  -6        7.49       -0.39      4.52 o 
  16   0  -6       21.58       20.06      7.67 o 
   1   1  -6      673.28      705.52      9.85 o 
   2   1  -6     1125.57     1101.70     15.00 o 
   3   1  -6       40.76       42.10      1.58 o 
   4   1  -6      964.43      963.48     12.18 o 
   5   1  -6      445.15      458.78      6.52 o 
   6   1  -6      135.88      133.57      2.65 o 
   7   1  -6       76.68       79.27      3.38 o 
   8   1  -6      220.30      216.99      6.38 o 
   9   1  -6      220.38      220.63      4.85 o 
  10   1  -6      374.94      359.81      9.03 o 
  11   1  -6      124.88      123.29      4.75 o 
  12   1  -6      278.64      276.90     13.95 o 
  13   1  -6       39.32       37.45      6.98 o 
  14   1  -6      112.58      106.41      7.93 o 
  15   1  -6       76.69       76.86      7.47 o 
  16   1  -6        4.48        5.21      4.38 o 
   0   2  -6     1127.62     1199.17     20.91 o 
   1   2  -6      504.74      564.44      7.12 o 
   2   2  -6     1848.63     1841.72     22.22 o 
   3   2  -6      252.70      296.26      4.55 o 
   4   2  -6      163.21      138.89      3.08 o 
   5   2  -6       63.19       64.86      2.78 o 
   6   2  -6      190.58      164.38      3.29 o 
   7   2  -6       55.94       53.51      2.33 o 
   8   2  -6     1265.47     1250.10     17.92 o 
   9   2  -6      142.33      136.10      3.87 o 
  10   2  -6      483.12      473.05      8.56 o 
  11   2  -6       13.02       11.63      2.63 o 
  12   2  -6      162.05      164.44      6.81 o 
  13   2  -6       30.03       34.95      3.92 o 
  14   2  -6       17.82       15.31      5.11 o 
  15   2  -6       12.19        8.06      4.51 o 
  16   2  -6       38.44       39.73      6.60 o 
   1   3  -6      193.82      188.59      4.12 o 
   2   3  -6       25.73       21.28      1.38 o 
   3   3  -6      494.06      501.13      7.87 o 
   4   3  -6       56.06       56.01      2.05 o 
   5   3  -6       30.77       33.90      1.66 o 
   6   3  -6       28.30       46.84      2.54 o 
   7   3  -6      109.27      107.96      3.37 o 
   8   3  -6      203.81      212.61      5.66 o 
   9   3  -6      629.56      627.38     10.51 o 
  10   3  -6       67.32       69.59      3.70 o 
  11   3  -6       46.90       51.19      3.41 o 
  12   3  -6       35.55       38.32      4.13 o 
  13   3  -6        3.17        5.09      3.11 o 
  14   3  -6        6.65        4.06      3.32 o 
  15   3  -6       20.29       12.67      5.42 o 
   0   4  -6     1454.93     1420.83     32.37 o 
   1   4  -6      449.71      443.80      8.08 o 
   2   4  -6      207.37      211.43      6.30 o 
   3   4  -6      117.87      120.50      3.83 o 
   4   4  -6       38.19       44.17      2.46 o 
   5   4  -6       88.74       92.51      2.95 o 
   6   4  -6      426.56      407.92      8.44 o 
   7   4  -6      391.81      397.22      8.38 o 
   8   4  -6      335.53      338.55      7.68 o 
   9   4  -6       18.83       21.64      2.52 o 
  10   4  -6      216.22      203.15      6.36 o 
  11   4  -6      101.50      106.33      4.78 o 
  12   4  -6       81.14       79.46      8.06 o 
  13   4  -6      102.17      116.63      8.17 o 
  14   4  -6       20.14       29.65      5.17 o 
   1   5  -6       12.81       10.62      1.69 o 
   2   5  -6      170.86      175.40      5.23 o 
   3   5  -6        9.62        8.53      1.68 o 
   4   5  -6      111.33      111.07      6.61 o 
   5   5  -6       87.02       83.60      4.80 o 
   6   5  -6       42.54       46.44      3.55 o 
   7   5  -6       67.32       74.29      5.83 o 
   8   5  -6       11.49       12.34      3.21 o 
   9   5  -6       24.35       32.96      3.55 o 
  10   5  -6       13.86       20.43      3.17 o 
  11   5  -6       22.27       26.21      3.52 o 
  12   5  -6       20.00       21.80      3.49 o 
  13   5  -6       11.80        3.12      8.55 o 
   0   6  -6       86.95       83.94      6.13 o 
   1   6  -6       71.91       75.17      5.30 o 
   2   6  -6        6.20        4.29      2.15 o 
   3   6  -6       37.37       36.05      4.53 o 
   4   6  -6        2.59        0.25      1.75 o 
   5   6  -6       11.12       13.07      2.59 o 
   6   6  -6       54.23       54.66      4.40 o 
   7   6  -6       39.06       33.16      5.90 o 
   8   6  -6       54.18       59.29      6.59 o 
   9   6  -6        2.92        6.58      3.45 o 
  10   6  -6        5.21        3.94      2.77 o 
  11   6  -6       12.74        6.61      3.35 o 
   1   7  -6       10.44        8.70      2.74 o 
   2   7  -6       21.75       21.44      3.39 o 
   3   7  -6       38.88       50.17      4.43 o 
   4   7  -6       49.15       50.71      4.81 o 
   5   7  -6        5.26        5.44      2.69 o 
   6   7  -6       15.45       16.23      4.30 o 
   7   7  -6        2.04        2.70      3.30 o 
   8   7  -6       20.11       22.29      4.96 o 
   2   0  -5      150.63      169.75      3.84 o 
   4   0  -5      888.93      946.90     18.78 o 
   6   0  -5       83.34       96.07      2.90 o 
   8   0  -5       19.12       16.76      1.70 o 
  10   0  -5      144.95      138.00      6.61 o 
  12   0  -5      167.90      147.89     11.60 o 
  14   0  -5       62.78       51.72      8.65 o 
  16   0  -5       44.87       42.48      9.05 o 
   0   1  -5    14749.34    13816.79    544.83 o 
   1   1  -5      528.64      560.07      8.07 o 
   2   1  -5     1276.14     1235.64     15.01 o 
   3   1  -5     1576.51     1600.48     19.29 o 
   4   1  -5       31.55       40.43      1.35 o 
   5   1  -5       44.15       49.25      1.44 o 
   6   1  -5      497.52      481.12      7.58 o 
   7   1  -5       35.66       34.28      1.74 o 
   8   1  -5      311.05      297.31      5.59 o 
   9   1  -5      156.95      154.26      3.91 o 
  10   1  -5      243.12      251.82      6.35 o 
  11   1  -5        7.41        7.15      2.04 o 
  12   1  -5        7.97        6.35      2.54 o 
  13   1  -5       36.67       35.54      5.07 o 
  14   1  -5      125.06      136.55      8.76 o 
  15   1  -5        6.14        5.14      4.23 o 
  16   1  -5       27.53       27.42      5.76 o 
   1   2  -5      252.41      259.68      4.04 o 
   2   2  -5      690.47      714.08     10.01 o 
   3   2  -5       15.88       19.72      1.75 o 
   4   2  -5        8.12        6.58      0.79 o 
   5   2  -5      169.32      164.15      3.06 o 
   6   2  -5      892.27      897.76     12.86 o 
   7   2  -5       39.75       48.72      2.13 o 
   8   2  -5      119.67      140.74      3.72 o 
   9   2  -5        1.76        1.70      1.31 o 
  10   2  -5      335.97      319.44      6.43 o 
  11   2  -5       54.21       50.32      3.96 o 
  12   2  -5      169.45      172.79      6.82 o 
  13   2  -5       24.45       19.93      3.33 o 
  14   2  -5       34.02       32.14      5.49 o 
  15   2  -5        4.10       -0.18      3.97 o 
  16   2  -5       55.13       54.46      7.29 o 
   0   3  -5      772.84      731.78     24.58 o 
   1   3  -5      500.03      504.82     10.87 o 
   2   3  -5       60.45       56.54      3.41 o 
   3   3  -5      479.62      516.74      9.29 o 
   4   3  -5       83.48       84.34      3.04 o 
   5   3  -5       64.36       66.20      2.15 o 
   6   3  -5       51.79       55.97      2.66 o 
   7   3  -5      341.43      346.70      7.29 o 
   8   3  -5      117.58      111.93      3.51 o 
   9   3  -5      109.48      109.46      3.64 o 
  10   3  -5      162.24      151.73      5.02 o 
  11   3  -5      233.28      228.20      6.48 o 
  12   3  -5       18.56       15.37      3.15 o 
  13   3  -5       18.29       17.06      3.40 o 
  14   3  -5       15.70       14.96      3.61 o 
  15   3  -5       13.17        6.95      4.67 o 
   1   4  -5      377.50      365.75      7.90 o 
   2   4  -5      241.19      236.20      5.65 o 
   3   4  -5      461.08      438.74      8.71 o 
   4   4  -5      166.17      170.37      4.62 o 
   5   4  -5      485.64      462.24      9.27 o 
   6   4  -5      225.45      206.36      5.48 o 
   7   4  -5       18.10       16.10      4.37 o 
   8   4  -5       48.16       51.48      3.41 o 
   9   4  -5      175.53      168.55      6.39 o 
  10   4  -5      306.91      297.18      7.75 o 
  11   4  -5       12.40       10.77      3.73 o 
  12   4  -5      259.00      267.35      8.88 o 
  13   4  -5       48.22       53.64      5.03 o 
  14   4  -5        1.72        4.66      3.38 o 
   0   5  -5      388.99      369.83     12.24 o 
   1   5  -5       32.30       29.51      2.97 o 
   2   5  -5      178.48      169.51      6.52 o 
   3   5  -5      363.34      368.37      8.12 o 
   4   5  -5      121.45      123.91      4.60 o 
   5   5  -5       34.99       36.75      2.57 o 
   6   5  -5      115.58      116.12      4.22 o 
   7   5  -5       21.61       24.20      2.31 o 
   8   5  -5      118.47      118.48      5.44 o 
   9   5  -5       28.44       34.74      3.51 o 
  10   5  -5       19.94       16.62      3.09 o 
  11   5  -5       23.33       18.52      3.17 o 
  12   5  -5       13.35       17.01      3.22 o 
  13   5  -5       15.12       12.55      3.15 o 
   1   6  -5       14.03       14.93      2.28 o 
   2   6  -5       76.47       81.32      4.02 o 
   3   6  -5       69.11       74.69      4.58 o 
   4   6  -5       24.60       21.93      2.87 o 
   5   6  -5      121.39      116.11      5.59 o 
   6   6  -5       16.95       19.96      2.92 o 
   7   6  -5        0.27        0.69      2.83 o 
   8   6  -5        2.62        5.13      3.13 o 
   9   6  -5       42.09       51.43      5.67 o 
  10   6  -5       17.15       17.50      4.52 o 
  11   6  -5        4.18        9.59      3.11 o 
   0   7  -5       61.43       68.83      7.87 o 
   1   7  -5        3.78        3.44      2.40 o 
   2   7  -5       60.09       62.24      7.16 o 
   3   7  -5       10.25       14.75      3.04 o 
   4   7  -5       19.72       23.40      4.13 o 
   5   7  -5        0.88        2.01      2.32 o 
   6   7  -5       20.62       16.60      4.35 o 
   7   7  -5       76.33      104.08     10.42 o 
   8   7  -5       32.94       40.12     11.60 o 
   1   8  -5        0.93       -2.85      2.85 o 
   0   0  -4    20478.07    18390.22    534.72 o 
   2   0  -4     5568.10     5561.90    145.21 o 
   4   0  -4      353.67      369.33      8.76 o 
   6   0  -4      267.90      255.42      7.55 o 
   8   0  -4      694.43      677.89     12.95 o 
  10   0  -4      517.54      521.05     14.39 o 
  12   0  -4      351.41      356.15     18.49 o 
  14   0  -4      113.37      129.60     12.19 o 
  16   0  -4      153.84      140.22     14.16 o 
   1   1  -4     7422.02     7610.63     94.86 o 
   2   1  -4     1164.10     1084.33     13.17 o 
   3   1  -4     1606.58     1591.61     19.12 o 
   4   1  -4      447.67      451.15      5.96 o 
   5   1  -4      226.81      227.33      6.27 o 
   6   1  -4       80.18       87.53      2.44 o 
   7   1  -4      215.27      244.74      4.72 o 
   8   1  -4      586.14      609.85      9.61 o 
   9   1  -4       41.80       44.00      2.33 o 
  10   1  -4      234.67      229.46      6.38 o 
  11   1  -4       38.00       44.57      4.29 o 
  12   1  -4      199.15      195.93      7.00 o 
  13   1  -4       22.69       14.02      4.09 o 
  14   1  -4       25.74       16.13     12.78 o 
  15   1  -4       54.11       60.38      6.81 o 
  16   1  -4        4.26       -0.95      4.06 o 
  17   1  -4        1.46        0.30      4.58 o 
   0   2  -4     3307.60     3034.40     60.14 o 
   1   2  -4      226.81      229.89      4.09 o 
   2   2  -4     1431.07     1445.02     21.22 o 
   3   2  -4      210.51      205.59      4.22 o 
   4   2  -4      885.05      972.91     14.66 o 
   5   2  -4       78.88       69.55      2.01 o 
   6   2  -4      321.29      320.01      5.63 o 
   7   2  -4      711.10      697.12     10.79 o 
   8   2  -4      676.40      654.17     10.43 o 
   9   2  -4       14.34       14.79      1.60 o 
  10   2  -4      387.01      385.57      8.29 o 
  11   2  -4       77.40       77.36      3.61 o 
  12   2  -4       26.84       30.98      4.38 o 
  13   2  -4        1.45        1.53      2.51 o 
  14   2  -4       33.18       38.33      8.75 o 
  15   2  -4        3.89        0.12      7.08 o 
  16   2  -4       59.81       52.60      8.75 o 
   1   3  -4      165.56      192.98      4.73 o 
   2   3  -4      306.26      296.90      6.06 o 
   3   3  -4      193.36      191.50      4.50 o 
   4   3  -4      417.93      370.76      7.12 o 
   5   3  -4      219.91      213.19      4.92 o 
   6   3  -4       54.74       59.53      2.60 o 
   7   3  -4      462.04      462.37      8.93 o 
   8   3  -4      131.28      128.77      4.09 o 
   9   3  -4      630.39      620.07     11.79 o 
  10   3  -4       90.03       92.77      5.42 o 
  11   3  -4      101.25      116.62      4.50 o 
  12   3  -4      101.64      109.60      4.60 o 
  13   3  -4        6.84        1.84      2.49 o 
  14   3  -4       10.66        5.90      4.45 o 
  15   3  -4        4.12        8.62      4.70 o 
   0   4  -4      911.10      963.95     23.26 o 
   1   4  -4        9.52        6.37      1.40 o 
   2   4  -4      566.83      556.47     10.34 o 
   3   4  -4        9.59        8.58      1.39 o 
   4   4  -4       99.01       96.09      3.46 o 
   5   4  -4      310.42      288.20      7.89 o 
   6   4  -4       17.00       17.64      1.83 o 
   7   4  -4      303.67      302.13      6.89 o 
   8   4  -4       90.70       97.21      3.76 o 
   9   4  -4       34.44       31.90      3.11 o 
  10   4  -4       51.13       58.06      5.81 o 
  11   4  -4      112.26      103.09      4.68 o 
  12   4  -4       93.72       89.76      4.57 o 
  13   4  -4        0.39       -1.04      2.64 o 
  14   4  -4       51.27       43.47      4.81 o 
   1   5  -4      218.94      220.08      8.60 o 
   2   5  -4      337.37      321.78      7.52 o 
   3   5  -4      336.52      304.87      7.21 o 
   4   5  -4      147.92      147.00      4.70 o 
   5   5  -4      149.61      141.88      5.51 o 
   6   5  -4       39.35       42.83      5.02 o 
   7   5  -4        8.30        6.76      1.72 o 
   8   5  -4        1.88        0.49      2.15 o 
   9   5  -4      137.51      151.54     11.10 o 
  10   5  -4       13.43       16.92      3.10 o 
  11   5  -4       47.67       50.06      5.54 o 
  12   5  -4        3.70        5.65      2.47 o 
  13   5  -4       10.56       14.14      4.35 o 
   0   6  -4      838.63      845.93     22.82 o 
   1   6  -4      150.11      152.21      5.31 o 
   2   6  -4      123.19      121.64      6.19 o 
   3   6  -4       15.61       12.30      2.08 o 
   4   6  -4       35.89       36.56      2.88 o 
   5   6  -4       22.78       24.28      2.47 o 
   6   6  -4        9.73       17.18      2.38 o 
   7   6  -4      112.90      129.70      5.99 o 
   8   6  -4       50.31       52.72      5.62 o 
   9   6  -4        4.70        6.71      3.54 o 
  10   6  -4       21.20       14.83      4.20 o 
  11   6  -4       17.23       14.13     14.95 o 
   1   7  -4        5.81        8.97      2.58 o 
   2   7  -4       44.82       54.18      4.48 o 
   3   7  -4        6.93        7.15      2.59 o 
   4   7  -4       51.25       56.01      4.44 o 
   5   7  -4       56.78       65.61      5.45 o 
   6   7  -4        4.69        8.95      4.13 o 
   7   7  -4       16.13       22.35      4.70 o 
   8   7  -4       12.64        9.43      3.96 o 
   0   8  -4       17.61       19.86      6.10 o 
   1   8  -4       11.92       14.47      3.89 o 
   2   8  -4        8.72        5.11      3.11 o 
   2   0  -3     2166.23     2149.55     47.01 o 
   4   0  -3     2187.10     2025.41     37.36 o 
   6   0  -3      512.29      498.75     10.47 o 
   8   0  -3      198.58      193.11      7.28 o 
  10   0  -3       50.94       51.62      4.06 o 
  12   0  -3       63.99       54.48      7.47 o 
  14   0  -3       43.39       37.37      7.67 o 
  16   0  -3       12.27        2.75      5.90 o 
   0   1  -3    11047.79    10438.03    278.53 o 
   1   1  -3      697.91      679.18      8.33 o 
   2   1  -3     5477.53     5476.01     62.40 o 
   3   1  -3     2353.15     2337.98     27.40 o 
   4   1  -3     1013.41      982.18     13.43 o 
   5   1  -3      285.85      273.15      4.66 o 
   6   1  -3     1819.85     1894.50     24.92 o 
   7   1  -3      210.85      215.94      4.26 o 
   8   1  -3     1162.35     1171.26     16.31 o 
   9   1  -3      176.45      181.89      4.11 o 
  10   1  -3      180.27      174.24      4.23 o 
  11   1  -3       67.29       63.94      3.99 o 
  12   1  -3       87.32       91.87      5.83 o 
  13   1  -3       50.65       54.87      5.70 o 
  14   1  -3       59.59       63.00     13.67 o 
  15   1  -3       71.19       66.59      7.02 o 
  16   1  -3       67.91       81.43      8.06 o 
  17   1  -3       23.06       30.60      6.53 o 
   1   2  -3      124.84      119.07      2.95 o 
   2   2  -3      402.57      454.70      7.67 o 
   3   2  -3      574.62      618.34     11.31 o 
   4   2  -3     3380.69     3452.67     48.96 o 
   5   2  -3     1352.49     1405.26     21.22 o 
   6   2  -3     1620.25     1642.50     25.10 o 
   7   2  -3      112.50      104.18      6.24 o 
   8   2  -3       82.57       92.82      2.91 o 
   9   2  -3      108.90      106.53      5.18 o 
  10   2  -3      829.33      802.95     14.17 o 
  11   2  -3       16.92       21.61      3.23 o 
  12   2  -3       19.85       21.78      3.05 o 
  13   2  -3        5.97        5.05      2.55 o 
  14   2  -3       33.20       30.68      6.69 o 
  15   2  -3       18.30       22.39      5.35 o 
  16   2  -3       10.21        8.26      5.01 o 
   0   3  -3     1508.37     1434.05     31.40 o 
   1   3  -3      327.48      333.00      9.11 o 
   2   3  -3     1564.69     1600.67     24.30 o 
   3   3  -3      136.83      152.14      3.85 o 
   4   3  -3      192.58      211.69      4.88 o 
   5   3  -3      138.75      137.70      4.13 o 
   6   3  -3      982.92      951.93     15.61 o 
   7   3  -3      212.90      214.88      5.22 o 
   8   3  -3     1051.96     1025.33     18.87 o 
   9   3  -3      731.79      683.97     14.99 o 
  10   3  -3      279.30      290.01      8.30 o 
  11   3  -3        6.06        4.69      1.75 o 
  12   3  -3        3.22       11.32      2.16 o 
  13   3  -3       18.04       19.67      3.29 o 
  14   3  -3        5.02       -2.66      3.73 o 
  15   3  -3       17.83       23.34     10.32 o 
  16   3  -3       20.75       23.00      6.12 o 
   1   4  -3      155.99      143.68      4.80 o 
   2   4  -3       61.27       48.71      2.48 o 
   3   4  -3       10.76        6.88      1.31 o 
   4   4  -3      190.30      183.92      4.72 o 
   5   4  -3       90.32       93.23      5.34 o 
   6   4  -3      309.70      314.69      6.90 o 
   7   4  -3       78.82       77.91      3.28 o 
   8   4  -3      132.92      133.75      6.91 o 
   9   4  -3       10.07        9.85      2.33 o 
  10   4  -3       17.08       12.74      2.55 o 
  11   4  -3       21.58       23.31      3.27 o 
  12   4  -3       78.54       87.42      5.88 o 
  13   4  -3       60.25       55.93      4.83 o 
  14   4  -3       11.33       11.45      5.48 o 
  15   4  -3        9.71       10.17      5.34 o 
   0   5  -3      184.12      172.00      8.95 o 
   1   5  -3      118.04      125.44      4.44 o 
   2   5  -3      150.87      143.47      4.64 o 
   3   5  -3      245.18      231.87      6.08 o 
   4   5  -3       62.73       58.80      3.11 o 
   5   5  -3       16.30       13.54      1.81 o 
   6   5  -3       99.02       99.53      4.85 o 
   7   5  -3      100.68      104.30      4.01 o 
   8   5  -3       59.13       55.58      3.89 o 
   9   5  -3       62.30       69.23      4.52 o 
  10   5  -3       32.05       22.18      3.20 o 
  11   5  -3       40.35       40.47      4.01 o 
  12   5  -3       10.57       10.37      3.14 o 
  13   5  -3       16.55       18.34      3.13 o 
   1   6  -3       38.07       43.82      3.10 o 
   2   6  -3       59.51       67.36      3.69 o 
   3   6  -3       62.48       62.19      3.58 o 
   4   6  -3       46.78       45.03      3.12 o 
   5   6  -3       26.48       22.43      2.44 o 
   6   6  -3       64.38       61.13      3.50 o 
   7   6  -3        4.72        5.12      3.20 o 
   8   6  -3        8.26       15.67      3.72 o 
   9   6  -3       86.31       94.23      5.55 o 
  10   6  -3       56.52       70.49      5.09 o 
  11   6  -3       29.46       33.24      5.29 o 
   0   7  -3       28.23       27.27      4.39 o 
   1   7  -3        1.18        2.77      1.98 o 
   2   7  -3       31.42       36.69      3.29 o 
   3   7  -3       28.67       25.43      2.95 o 
   4   7  -3        0.24        0.19      1.87 o 
   5   7  -3       10.08       15.39      4.02 o 
   6   7  -3       24.94       18.69      4.25 o 
   7   7  -3       19.09       20.07      4.37 o 
   8   7  -3       31.33       29.68      5.15 o 
   1   8  -3        6.19        8.28      3.53 o 
   2   8  -3       15.54       25.41      3.88 o 
   3   8  -3        4.71        7.62      2.92 o 
   0   0  -2     3014.95     3053.29    180.93 o 
   2   0  -2     5020.15     4899.80     79.44 o 
   4   0  -2     1638.35     1567.57     32.54 o 
   6   0  -2     3582.46     3620.64     60.16 o 
   8   0  -2      815.55      795.81     18.90 o 
  10   0  -2      198.75      201.37     14.16 o 
  12   0  -2       44.68       41.69      6.88 o 
  14   0  -2       18.50       12.19      6.10 o 
  16   0  -2       70.42       88.10     11.41 o 
   1   1  -2      346.71      344.54      5.45 o 
   2   1  -2     7621.00     7166.03    217.98 o 
   3   1  -2     3103.32     3097.53     39.65 o 
   4   1  -2     2169.21     2075.38     29.98 o 
   5   1  -2       27.33       29.34      1.43 o 
   6   1  -2      157.25      143.04      3.05 o 
   7   1  -2      129.90      148.41      3.26 o 
   8   1  -2      897.71      898.92     13.00 o 
   9   1  -2      113.84      114.21      3.17 o 
  10   1  -2      398.30      400.63      7.09 o 
  11   1  -2       27.31       34.27      3.09 o 
  12   1  -2      106.07       99.90      4.88 o 
  13   1  -2        8.89        7.77      3.75 o 
  14   1  -2        5.37        9.28      4.20 o 
  15   1  -2       30.36       22.10      5.07 o 
  16   1  -2       28.39       21.59      5.54 o 
  17   1  -2       11.00       15.18      5.77 o 
   0   2  -2     1541.06     1571.66     60.18 o 
   1   2  -2      209.48      187.76      3.99 o 
   2   2  -2     1601.68     1548.65     22.88 o 
   3   2  -2      236.86      240.89      4.18 o 
   4   2  -2       17.62       24.16      1.23 o 
   5   2  -2      409.66      386.65      6.99 o 
   6   2  -2     2325.78     2271.65     33.86 o 
   7   2  -2      170.21      170.59      3.82 o 
   8   2  -2     1756.28     1737.83     21.63 o 
   9   2  -2      228.20      227.24      5.45 o 
  10   2  -2      180.96      180.56      5.17 o 
  11   2  -2       76.25       70.18      3.45 o 
  12   2  -2      120.04      124.28      5.67 o 
  13   2  -2        1.49        2.05      3.26 o 
  14   2  -2       25.18       25.63      5.06 o 
  15   2  -2       15.26        6.83      4.53 o 
  16   2  -2        9.57        3.84      3.35 o 
   1   3  -2      197.34      187.44      4.47 o 
   2   3  -2      202.72      226.57      4.38 o 
   3   3  -2      156.60      161.32      3.57 o 
   4   3  -2      388.10      376.31      6.51 o 
   5   3  -2       54.01       56.02      2.07 o 
   6   3  -2      162.12      166.64      4.49 o 
   7   3  -2       76.65       82.53      3.51 o 
   8   3  -2      286.86      289.13      5.81 o 
   9   3  -2      231.65      213.09      6.89 o 
  10   3  -2      321.53      332.00     12.20 o 
  11   3  -2       18.47       19.82      3.65 o 
  12   3  -2       27.58       29.84      2.83 o 
  13   3  -2       47.38       44.63      6.30 o 
  14   3  -2        0.43       -3.50      3.50 o 
  15   3  -2        3.93       -3.58      4.24 o 
  16   3  -2        9.16        4.62      7.08 o 
   0   4  -2      571.46      518.59     13.71 o 
   1   4  -2      333.56      330.25      7.12 o 
   2   4  -2      167.79      159.15      5.10 o 
   3   4  -2       52.34       54.84      2.27 o 
   4   4  -2       30.18       26.48      2.51 o 
   5   4  -2       48.31       47.00      2.30 o 
   6   4  -2      380.35      364.94      6.93 o 
   7   4  -2       24.19       23.47      1.83 o 
   8   4  -2      379.78      361.92      9.54 o 
   9   4  -2       56.14       55.87      3.86 o 
  10   4  -2      109.75      111.20      5.32 o 
  11   4  -2       41.13       47.12      7.68 o 
  12   4  -2       34.93       33.07      3.74 o 
  13   4  -2        1.52       -0.94      2.03 o 
  14   4  -2       14.91       14.86      3.96 o 
  15   4  -2       14.29        9.45      9.14 o 
   1   5  -2       36.26       39.15      2.67 o 
   2   5  -2       14.36       16.72      1.93 o 
   3   5  -2      448.47      427.82      9.10 o 
   4   5  -2       67.23       64.05      3.12 o 
   5   5  -2       87.69       77.87      3.44 o 
   6   5  -2       20.87       16.84      2.10 o 
   7   5  -2       18.43       17.94      2.63 o 
   8   5  -2       11.51        8.77      2.85 o 
   9   5  -2        3.91        0.83      1.99 o 
  10   5  -2       22.37       23.75      3.25 o 
  11   5  -2       17.90       25.67      3.50 o 
  12   5  -2       22.63       31.80      3.96 o 
  13   5  -2        4.30        8.59      3.28 o 
   0   6  -2      172.62      165.22     16.62 o 
   1   6  -2      179.84      192.36      6.86 o 
   2   6  -2      220.04      217.84      7.52 o 
   3   6  -2       38.10       44.06      4.06 o 
   4   6  -2       13.28       11.78      2.08 o 
   5   6  -2        6.84        9.20      2.16 o 
   6   6  -2       29.21       33.68      3.43 o 
   7   6  -2       17.27       16.97      3.91 o 
   8   6  -2       94.55      101.09      5.46 o 
   9   6  -2       30.92       32.18      3.72 o 
  10   6  -2       28.32       30.29      4.73 o 
  11   6  -2        5.48        3.63      2.78 o 
   1   7  -2       39.52       49.18      3.67 o 
   2   7  -2       67.33       73.38      4.25 o 
   3   7  -2       13.28       12.95      2.46 o 
   4   7  -2       68.31       75.58      4.97 o 
   5   7  -2       13.07       16.10      3.10 o 
   6   7  -2       18.95       16.94      3.16 o 
   7   7  -2        0.09        1.89      2.61 o 
   8   7  -2        1.48        2.14      3.44 o 
   9   7  -2        4.69        8.65      4.11 o 
   0   8  -2       10.52       11.80      5.11 o 
   1   8  -2       11.31       23.91      4.38 o 
   2   8  -2        7.78        6.35      2.97 o 
   3   8  -2        1.89        0.49      2.94 o 
   2   0  -1    12171.08    10208.88    169.46 o 
   4   0  -1     1316.23     1149.34     19.63 o 
   6   0  -1       50.12       57.03     10.32 o 
   8   0  -1      784.30      827.51     19.43 o 
  10   0  -1      685.60      724.19     21.04 o 
  12   0  -1      703.78      672.98     27.53 o 
  14   0  -1       69.40       71.29      7.67 o 
  16   0  -1      100.36       94.99     12.19 o 
   0   1  -1     2631.69     2644.11     52.70 o 
   1   1  -1     1329.74     1398.49     16.42 o 
   2   1  -1     7090.18     6877.74    139.76 o 
   3   1  -1     1865.67     1842.88     24.15 o 
   4   1  -1     4590.53     4543.85     57.99 o 
   5   1  -1      307.51      318.04      5.13 o 
   6   1  -1      530.71      528.45      8.86 o 
   7   1  -1       98.26      118.24      2.95 o 
   8   1  -1      954.58      960.12     12.66 o 
   9   1  -1      160.18      150.89      3.32 o 
  10   1  -1      391.06      365.41      9.29 o 
  11   1  -1       44.04       38.34      2.57 o 
  12   1  -1       51.70       51.48      5.34 o 
  13   1  -1        9.26        8.43      5.90 o 
  14   1  -1      136.94      160.50      9.39 o 
  15   1  -1       18.71       23.38      3.79 o 
  16   1  -1       59.99       57.67      5.55 o 
  17   1  -1       18.84       17.32      5.94 o 
   1   2  -1        1.37        1.28      0.60 o 
   2   2  -1      643.96      561.80      8.31 o 
   3   2  -1       26.64       28.17      1.22 o 
   4   2  -1      819.82      844.83     12.09 o 
   5   2  -1       23.30       23.12      1.23 o 
   6   2  -1     2217.54     2295.56     30.50 o 
   7   2  -1        6.83        5.72      0.74 o 
   8   2  -1      273.21      263.80      4.53 o 
   9   2  -1       39.02       44.60      3.69 o 
  10   2  -1      569.76      540.67     12.79 o 
  11   2  -1      164.48      170.12      5.18 o 
  12   2  -1      108.22      108.95      8.07 o 
  13   2  -1       85.20       87.90      7.15 o 
  14   2  -1        0.60       -3.34      3.34 o 
  15   2  -1       23.18       18.83      6.18 o 
  16   2  -1       68.66       72.40      6.18 o 
   0   3  -1     1822.42     1722.39     29.89 o 
   1   3  -1      180.55      181.04      3.34 o 
   2   3  -1     1692.32     1669.73     22.81 o 
   3   3  -1      959.88      993.40     14.16 o 
   4   3  -1      516.24      560.97      8.76 o 
   5   3  -1       82.96       95.12      2.67 o 
   6   3  -1      203.89      195.12      4.19 o 
   7   3  -1       95.35       94.10      2.91 o 
   8   3  -1      684.16      658.30     11.64 o 
   9   3  -1      368.84      359.63      8.19 o 
  10   3  -1      226.11      219.90      6.49 o 
  11   3  -1      263.48      263.86     12.83 o 
  12   3  -1       26.91       27.42      3.50 o 
  13   3  -1       19.34       19.19      3.87 o 
  14   3  -1       83.01       97.96     11.11 o 
  15   3  -1        6.89        8.95      4.63 o 
  16   3  -1       20.59       14.38      4.19 o 
   1   4  -1       26.82       23.99      1.75 o 
   2   4  -1      490.48      494.05      8.38 o 
   3   4  -1       31.21       26.89      1.67 o 
   4   4  -1      118.52      118.39      3.32 o 
   5   4  -1       58.57       62.02      2.49 o 
   6   4  -1      208.02      194.59      4.63 o 
   7   4  -1        6.47        6.98      1.92 o 
   8   4  -1       34.98       33.85      2.74 o 
   9   4  -1        3.75        5.85      1.83 o 
  10   4  -1        0.17        3.21      1.80 o 
  11   4  -1       50.24       57.09      7.49 o 
  12   4  -1       49.96       59.23      7.59 o 
  13   4  -1       42.86       44.09      5.80 o 
  14   4  -1       13.67        2.31      4.42 o 
  15   4  -1        5.50       -0.67      4.89 o 
   0   5  -1      825.04      808.74     20.76 o 
   1   5  -1       51.11       47.87      3.02 o 
   2   5  -1      179.11      180.33      5.58 o 
   3   5  -1       13.35       10.65      1.51 o 
   4   5  -1       40.07       38.24      2.66 o 
   5   5  -1       16.43       14.59      1.69 o 
   6   5  -1      103.54       98.11      3.44 o 
   7   5  -1       14.71       22.08      4.22 o 
   8   5  -1       89.01       85.16      4.48 o 
   9   5  -1        5.29        3.51      1.89 o 
  10   5  -1       60.29       58.62      4.38 o 
  11   5  -1       10.64        9.13      2.71 o 
  12   5  -1        8.16        3.30      3.84 o 
  13   5  -1        2.82        2.10      4.56 o 
   1   6  -1        2.78        2.36      1.89 o 
   2   6  -1       10.54       10.17      2.11 o 
   3   6  -1        0.79        1.97      2.10 o 
   4   6  -1       94.44       92.91      4.05 o 
   5   6  -1       13.86       11.34      2.02 o 
   6   6  -1       12.57       13.44      2.74 o 
   7   6  -1       10.11        6.61      2.34 o 
   8   6  -1        5.97       10.66      2.77 o 
   9   6  -1       25.83       27.26      3.57 o 
  10   6  -1       16.22       17.82      4.34 o 
  11   6  -1       33.12       32.48      4.14 o 
   0   7  -1       36.82       33.96      5.31 o 
   1   7  -1       53.50       65.24      4.08 o 
   2   7  -1        5.96        5.24      2.14 o 
   3   7  -1      109.97      120.81      5.13 o 
   4   7  -1       29.28       29.69      2.99 o 
   5   7  -1       15.70       20.38      3.51 o 
   6   7  -1        5.81       11.07      2.89 o 
   7   7  -1        4.96        5.09      2.70 o 
   8   7  -1       13.46       22.44      3.50 o 
   9   7  -1       20.70       33.67      4.24 o 
   1   8  -1        3.28        5.36      4.90 o 
   2   8  -1        2.83        5.22      2.55 o 
   3   8  -1       31.80       31.28      3.58 o 
   2   0   0     5396.35     5130.52    154.59 o 
   4   0   0      104.27      111.88      2.75 o 
   6   0   0     4024.29     4357.59     71.78 o 
   8   0   0      416.79      422.52      8.97 o 
  10   0   0      763.14      767.95     18.55 o 
  12   0   0      165.07      143.95     14.95 o 
  14   0   0      495.96      479.06     16.32 o 
  16   0   0        2.12        8.85      6.88 o 
   1   1   0      868.38      860.91      9.57 o 
   2   1   0     4996.16     4600.83     68.21 o 
   3   1   0     9085.51     8718.55    106.65 o 
   4   1   0      558.80      523.01      6.83 o 
   5   1   0      268.57      258.61      3.92 o 
   6   1   0        0.72       -0.26      0.51 o 
   7   1   0      192.03      178.50      3.31 o 
   8   1   0      217.21      244.52      4.28 o 
   9   1   0       25.33       22.57      1.37 o 
  10   1   0       84.14       82.61      3.04 o 
  11   1   0       47.37       51.22      2.56 o 
  12   1   0      315.48      311.22     12.10 o 
  13   1   0       19.70       16.45      5.44 o 
  14   1   0       48.74       42.43      4.48 o 
  15   1   0       31.33       47.67      6.46 o 
  16   1   0       87.09      116.32      7.28 o 
  17   1   0        0.03       -4.25      4.25 o 
   0   2   0     2681.95     2552.07     42.42 o 
   1   2   0       20.24       16.44      0.77 o 
   2   2   0     5844.28     5808.03     67.14 o 
   3   2   0     1312.98     1268.62     17.09 o 
   4   2   0       61.70       58.20      1.74 o 
   5   2   0       30.01       42.36      1.56 o 
   6   2   0       66.38       79.47      2.25 o 
   7   2   0        8.51        7.86      0.71 o 
   8   2   0      371.53      351.91      6.34 o 
   9   2   0      305.13      281.18      6.68 o 
  10   2   0      368.59      346.98      8.02 o 
  11   2   0       21.49       22.02      2.98 o 
  12   2   0       62.47       69.85      5.18 o 
  13   2   0        2.60        5.40      3.72 o 
  14   2   0      101.20      109.80      6.60 o 
  15   2   0       15.53       23.33      4.01 o 
  16   2   0        2.26        7.25      3.70 o 
   1   3   0       54.62       55.75      1.66 o 
   2   3   0     1126.49     1079.15     13.73 o 
   3   3   0      797.82      841.61     12.28 o 
   4   3   0      478.83      478.85      7.78 o 
   5   3   0       35.20       42.30      2.30 o 
   6   3   0      250.93      266.73      6.64 o 
   7   3   0       37.94       33.59      1.72 o 
   8   3   0        4.57        2.06      1.87 o 
   9   3   0       91.68      102.97      4.71 o 
  10   3   0      402.99      409.28      9.18 o 
  11   3   0       18.61        9.95      2.21 o 
  12   3   0      426.98      426.04     11.50 o 
  13   3   0        0.01       -1.50      4.42 o 
  14   3   0        1.78        0.31      2.68 o 
  15   3   0        2.64        6.78      3.57 o 
  16   3   0       34.95       47.75     10.93 o 
   0   4   0     4284.53     4422.84     73.91 o 
   1   4   0        0.78       -0.16      0.70 o 
   2   4   0       79.70       73.58      2.30 o 
   3   4   0        4.48        3.11      0.74 o 
   4   4   0       24.45       18.77      1.48 o 
   5   4   0       25.42       26.14      1.73 o 
   6   4   0      142.87      126.44      3.59 o 
   7   4   0       41.21       32.43      1.99 o 
   8   4   0        4.96        8.72      1.83 o 
   9   4   0        6.97       10.44      2.04 o 
  10   4   0       54.32       59.27      3.60 o 
  11   4   0        7.36        4.35      2.12 o 
  12   4   0       50.86       41.07      4.88 o 
  13   4   0        4.87       -1.54      2.89 o 
  14   4   0       13.76       10.47      3.69 o 
  15   4   0        2.02        4.26      3.70 o 
   1   5   0        4.19        3.69      1.09 o 
   2   5   0      272.85      276.34      5.97 o 
   3   5   0       22.69       22.83      1.84 o 
   4   5   0      143.49      133.38      3.91 o 
   5   5   0       10.70       12.92      1.64 o 
   6   5   0        2.63        1.37      1.24 o 
   7   5   0        0.49        3.29      1.57 o 
   8   5   0        9.38        8.77      2.06 o 
   9   5   0      104.14      108.71      4.80 o 
  10   5   0       60.73       75.22      5.48 o 
  11   5   0       19.93       21.00      2.96 o 
  12   5   0       75.96       84.01      7.66 o 
  13   5   0       23.06       19.17      3.43 o 
   0   6   0       91.31       90.31      8.16 o 
   1   6   0      263.66      247.31      6.58 o 
   2   6   0      193.03      193.20      7.84 o 
   3   6   0        3.90        3.41      1.50 o 
   4   6   0       29.85       30.82      2.38 o 
   5   6   0        4.83        2.53      1.41 o 
   6   6   0        3.22       12.20      2.16 o 
   7   6   0        1.28        0.90      1.72 o 
   8   6   0       72.36       81.97      4.44 o 
   9   6   0        9.34       15.68      4.23 o 
  10   6   0        4.75       12.01      3.03 o 
  11   6   0        6.45       13.42      3.36 o 
   1   7   0        0.01        0.88      2.00 o 
   2   7   0       87.90       89.90      4.71 o 
   3   7   0       20.54       24.22      2.56 o 
   4   7   0       36.15       44.49      3.44 o 
   5   7   0        0.41        1.90      2.28 o 
   6   7   0        5.01        3.13      2.44 o 
   7   7   0       10.22       27.58      3.77 o 
   8   7   0        1.33        4.86      2.50 o 
   9   7   0        0.82        4.80      2.54 o 
   0   8   0        7.93       12.11      4.25 o 
   1   8   0        9.14       14.63      3.33 o 
   2   8   0        2.73        4.20      2.52 o 
   3   8   0        3.96        6.00      3.16 o 
   4   8   0       22.74       19.63      3.87 o 
   2   0   1    12122.57    10544.13    148.46 o 
   4   0   1     1346.30     1196.91     31.86 o 
   6   0   1       46.50       56.47      3.30 o 
   8   0   1      783.06      854.38     13.89 o 
  10   0   1      671.18      708.96     12.55 o 
  12   0   1      691.14      662.49     26.25 o 
  14   0   1       71.43       70.71      6.00 o 
  16   0   1       99.23      107.77     12.78 o 
   0   1   1     2589.76     2624.89     37.51 o 
   1   1   1     1332.54     1381.06     15.18 o 
   2   1   1     7167.63     6590.84    164.19 o 
   3   1   1     1866.88     1902.91     20.57 o 
   4   1   1     4582.89     4608.21     53.21 o 
   5   1   1      309.08      318.64      4.66 o 
   6   1   1      519.49      536.32      7.39 o 
   7   1   1       99.56      127.29      3.21 o 
   8   1   1      964.67      975.11     14.24 o 
   9   1   1      161.03      153.33      4.52 o 
  10   1   1      388.49      371.67      8.22 o 
  11   1   1       44.25       41.77      2.20 o 
  12   1   1       51.19       51.53      3.48 o 
  13   1   1        9.48        5.83      2.50 o 
  14   1   1      132.67      141.70     11.06 o 
  15   1   1       18.52       19.33      4.02 o 
  16   1   1       62.39       72.20      9.14 o 
  17   1   1       18.81       17.93      6.02 o 
   1   2   1        1.55        1.42      0.38 o 
   2   2   1      637.19      576.02      6.85 o 
   3   2   1       25.45       28.54      0.88 o 
   4   2   1      856.63      880.74     13.42 o 
   5   2   1       23.38       23.78      1.26 o 
   6   2   1     2251.75     2325.45     27.73 o 
   7   2   1        6.90        7.24      1.07 o 
   8   2   1      275.37      271.35      6.17 o 
   9   2   1       39.78       37.70      2.14 o 
  10   2   1      570.39      539.95     12.89 o 
  11   2   1      164.47      162.06      6.57 o 
  12   2   1      103.57      107.46      4.92 o 
  13   2   1       84.85       79.21      4.95 o 
  14   2   1        0.82       -1.75      1.90 o 
  15   2   1       23.49       21.70      4.08 o 
  16   2   1       68.30       73.71      7.52 o 
   0   3   1     1800.24     1725.72     29.75 o 
   1   3   1      182.33      182.53      3.29 o 
   2   3   1     1713.12     1708.29     20.69 o 
   3   3   1      956.96      988.78     12.58 o 
   4   3   1      514.12      545.98      8.69 o 
   5   3   1       81.05       95.55      2.65 o 
   6   3   1      205.60      193.28      4.11 o 
   7   3   1       96.15       93.93      2.73 o 
   8   3   1      688.59      663.04     12.34 o 
   9   3   1      365.73      355.41      8.16 o 
  10   3   1      223.72      218.43      6.70 o 
  11   3   1      262.90      268.62      8.46 o 
  12   3   1       27.34       24.13      3.57 o 
  13   3   1       19.41       18.90      2.94 o 
  14   3   1       82.08       87.87      5.21 o 
  15   3   1        6.84        2.04      4.20 o 
  16   3   1       20.90       18.93      4.59 o 
   1   4   1       26.38       22.19      1.34 o 
   2   4   1      485.76      498.51      6.86 o 
   3   4   1       31.12       28.07      1.17 o 
   4   4   1      121.51      122.48      3.35 o 
   5   4   1       56.22       57.23      2.35 o 
   6   4   1      202.24      179.27      4.55 o 
   7   4   1        6.55        5.85      1.65 o 
   8   4   1       35.12       43.45      2.92 o 
   9   4   1        3.48        2.45      1.93 o 
  10   4   1        0.16       -0.50      1.67 o 
  11   4   1       50.27       48.55      3.75 o 
  12   4   1       48.79       45.19      4.09 o 
  13   4   1       42.66       46.01      4.16 o 
  14   4   1       14.51       12.81      3.43 o 
  15   4   1        5.69        2.83      3.35 o 
   0   5   1      824.17      834.96     16.62 o 
   1   5   1       50.53       48.96      1.94 o 
   2   5   1      175.71      166.92      3.86 o 
   3   5   1       13.12        9.04      2.05 o 
   4   5   1       39.90       43.10      2.48 o 
   5   5   1       17.46       16.25      1.76 o 
   6   5   1      102.53       94.88      6.44 o 
   7   5   1       14.56       17.54      2.27 o 
   8   5   1       86.55       90.93      5.11 o 
   9   5   1        5.61        5.13      2.00 o 
  10   5   1       59.56       55.74      3.82 o 
  11   5   1       10.88       10.13      2.35 o 
  12   5   1        8.13        7.83      2.46 o 
  13   5   1        3.04       -1.81      2.21 o 
   1   6   1        3.03       -0.14      1.31 o 
   2   6   1       10.36       10.20      1.62 o 
   3   6   1        1.13        1.21      1.34 o 
   4   6   1       93.35       91.36      3.65 o 
   5   6   1       14.35       14.38      1.91 o 
   6   6   1       13.63       14.16      2.38 o 
   7   6   1       10.14        5.58      2.08 o 
   8   6   1        6.03        5.65      2.13 o 
   9   6   1       27.05       30.89      3.70 o 
  10   6   1       16.60       16.62      2.69 o 
  11   6   1       34.13       35.30      3.46 o 
   0   7   1       38.76       37.96      6.29 o 
   1   7   1       52.97       53.38      4.26 o 
   2   7   1        6.39        6.82      2.25 o 
   3   7   1      109.42      121.93      9.20 o 
   4   7   1       29.29       26.59      3.32 o 
   5   7   1       16.43       15.30      2.39 o 
   6   7   1        6.34        9.01      2.88 o 
   7   7   1        5.34        5.47      2.38 o 
   8   7   1       13.94       16.73      2.93 o 
   9   7   1       20.21       27.43      4.20 o 
   1   8   1        3.21        6.42      3.02 o 
   2   8   1        3.09        4.46      2.54 o 
   3   8   1       31.19       39.94      5.51 o 
   4   8   1        7.60        8.65      5.70 o 
   0   0   2     2943.48     2937.42    209.35 o 
   2   0   2     4928.51     4918.83    136.25 o 
   4   0   2     1634.34     1598.08     27.13 o 
   6   0   2     3620.91     3716.51     61.61 o 
   8   0   2      803.91      813.01     15.98 o 
  10   0   2      194.63      182.42      6.70 o 
  12   0   2       45.08       36.80      3.24 o 
  14   0   2       19.46       17.04      3.97 o 
  16   0   2       73.59       56.25     10.42 o 
   1   1   2      347.19      330.56      5.11 o 
   2   1   2     7513.92     7315.61     80.71 o 
   3   1   2     3108.62     3149.18     33.93 o 
   4   1   2     2111.39     2076.55     24.68 o 
   5   1   2       27.85       30.01      1.20 o 
   6   1   2      153.44      139.36      3.05 o 
   7   1   2      130.02      145.08      3.12 o 
   8   1   2      900.03      897.91     12.32 o 
   9   1   2      113.74      118.69      3.12 o 
  10   1   2      401.70      392.83      7.83 o 
  11   1   2       27.48       29.17      1.94 o 
  12   1   2      103.29       99.07      4.48 o 
  13   1   2        8.78        6.43      2.15 o 
  14   1   2        5.86        7.20      2.40 o 
  15   1   2       30.14       31.25      5.09 o 
  16   1   2       27.59       26.47      4.36 o 
  17   1   2       10.85       11.21      7.18 o 
   0   2   2     1552.21     1579.78     23.23 o 
   1   2   2      211.55      193.99      2.68 o 
   2   2   2     1595.25     1552.69     17.28 o 
   3   2   2      237.49      232.17      3.56 o 
   4   2   2       17.43       22.34      1.64 o 
   5   2   2      413.75      387.95      5.59 o 
   6   2   2     2333.11     2330.52     30.61 o 
   7   2   2      172.97      172.69      5.13 o 
   8   2   2     1761.59     1735.78     23.99 o 
   9   2   2      230.17      241.01      5.87 o 
  10   2   2      174.51      176.59      5.78 o 
  11   2   2       76.70       68.64      3.84 o 
  12   2   2      118.23      120.17      5.18 o 
  13   2   2        1.55       -1.19      1.79 o 
  14   2   2       23.32       27.38      3.37 o 
  15   2   2       15.68       14.33      3.07 o 
  16   2   2        9.57       10.53      3.83 o 
   1   3   2      197.89      191.42      3.12 o 
   2   3   2      189.40      211.63      3.41 o 
   3   3   2      151.96      158.46      2.68 o 
   4   3   2      397.98      384.44      5.71 o 
   5   3   2       52.88       49.39      1.92 o 
   6   3   2      168.18      163.27      3.69 o 
   7   3   2       76.91       83.81      3.54 o 
   8   3   2      287.38      276.70      6.86 o 
   9   3   2      234.85      216.64      6.02 o 
  10   3   2      325.71      329.59      8.05 o 
  11   3   2       18.00       17.31      2.61 o 
  12   3   2       28.54       29.23      3.18 o 
  13   3   2       47.79       39.92      3.64 o 
  14   3   2        0.33       -1.17      2.70 o 
  15   3   2        3.88        1.20      2.53 o 
  16   3   2        9.15        8.81      3.90 o 
   0   4   2      551.96      498.12      9.23 o 
   1   4   2      329.78      327.73      4.75 o 
   2   4   2      164.83      158.83      3.06 o 
   3   4   2       52.87       54.22      1.65 o 
   4   4   2       29.98       27.95      1.38 o 
   5   4   2       50.22       54.27      2.32 o 
   6   4   2      378.25      355.40      6.81 o 
   7   4   2       23.98       22.61      2.30 o 
   8   4   2      372.37      356.64      9.48 o 
   9   4   2       57.20       54.38      3.38 o 
  10   4   2      108.51      110.89      4.33 o 
  11   4   2       41.54       41.71      3.12 o 
  12   4   2       35.34       25.73      4.27 o 
  13   4   2        1.26       -1.96      1.96 o 
  14   4   2       13.68       19.73      3.48 o 
  15   4   2       14.26       14.22      3.57 o 
   1   5   2       37.50       37.63      1.64 o 
   2   5   2       13.14       11.86      1.45 o 
   3   5   2      456.22      441.12      9.17 o 
   4   5   2       66.76       63.75      4.31 o 
   5   5   2       90.34       84.79      3.22 o 
   6   5   2       22.31       16.79      2.17 o 
   7   5   2       18.51       19.31      2.33 o 
   8   5   2       11.26        7.95      1.83 o 
   9   5   2        4.23        7.82      1.92 o 
  10   5   2       22.05       27.73      2.81 o 
  11   5   2       18.40       20.28      2.80 o 
  12   5   2       21.87       23.42      3.07 o 
  13   5   2        4.33        6.62      2.85 o 
   0   6   2      179.76      181.87      6.18 o 
   1   6   2      182.12      205.97      5.28 o 
   2   6   2      224.94      231.45      7.42 o 
   3   6   2       38.49       46.37      2.54 o 
   4   6   2       13.28       13.49      1.77 o 
   5   6   2        7.07        4.70      1.66 o 
   6   6   2       28.68       34.80      3.79 o 
   7   6   2       18.15       23.65      2.55 o 
   8   6   2       96.13       90.33      4.31 o 
   9   6   2       31.53       33.71      3.14 o 
  10   6   2       28.52       24.05      2.97 o 
  11   6   2        5.61        1.74      2.28 o 
   1   7   2       39.97       37.84      3.37 o 
   2   7   2       68.91       76.83      4.66 o 
   3   7   2       13.36        9.74      2.07 o 
   4   7   2       69.33       72.51      3.93 o 
   5   7   2       13.45       12.81      2.34 o 
   6   7   2       19.28       21.23      3.11 o 
   7   7   2        0.09        0.68      1.87 o 
   8   7   2        1.48       -0.34      1.98 o 
   9   7   2        5.06        3.89      2.35 o 
   0   8   2       10.89        9.46      4.06 o 
   1   8   2       11.53       20.45      3.70 o 
   2   8   2        8.16        8.02      2.82 o 
   3   8   2        1.94        5.00      3.26 o 
   2   0   3     2224.50     2168.08     35.95 o 
   4   0   3     2227.54     2102.34     35.00 o 
   6   0   3      494.74      480.94     13.60 o 
   8   0   3      198.70      192.25      5.68 o 
  10   0   3       51.82       47.76      3.16 o 
  12   0   3       67.72       60.83      3.91 o 
  14   0   3       44.06       45.88      6.10 o 
  16   0   3       12.81        3.93      6.88 o 
   0   1   3    10913.07    10319.16    171.06 o 
   1   1   3      693.35      672.28      8.53 o 
   2   1   3     5470.06     5429.45     63.33 o 
   3   1   3     2354.05     2360.42     27.91 o 
   4   1   3     1015.16     1002.82     13.70 o 
   5   1   3      283.95      273.11      4.34 o 
   6   1   3     1791.46     1880.08     25.40 o 
   7   1   3      209.32      217.05      4.06 o 
   8   1   3     1162.23     1146.55     15.35 o 
   9   1   3      176.73      180.73      4.15 o 
  10   1   3      185.64      183.29      4.21 o 
  11   1   3       67.29       56.18      2.51 o 
  12   1   3       86.31       92.29      3.81 o 
  13   1   3       50.19       46.61      3.53 o 
  14   1   3       55.41       52.79      4.06 o 
  15   1   3       70.72       67.35      4.57 o 
  16   1   3       67.28       74.54      7.00 o 
  17   1   3       23.04       27.16      6.69 o 
   1   2   3      126.37      119.43      2.16 o 
   2   2   3      394.45      445.70      5.36 o 
   3   2   3      581.28      610.40      8.28 o 
   4   2   3     3349.14     3400.28     34.86 o 
   5   2   3     1360.18     1398.66     16.21 o 
   6   2   3     1623.53     1682.83     19.21 o 
   7   2   3      112.23      100.65      2.32 o 
   8   2   3       80.57       90.37      3.05 o 
   9   2   3      110.21      110.08      3.55 o 
  10   2   3      824.25      791.36     15.09 o 
  11   2   3       17.74       24.32      2.62 o 
  12   2   3       17.07       15.15      2.46 o 
  13   2   3        5.85        1.64      1.99 o 
  14   2   3       34.31       34.11      3.56 o 
  15   2   3       18.41       17.42      4.06 o 
  16   2   3       10.03       11.65      3.33 o 
   0   3   3     1499.77     1446.18     21.88 o 
   1   3   3      334.72      345.94      4.57 o 
   2   3   3     1568.78     1603.60     17.16 o 
   3   3   3      136.28      153.22      2.58 o 
   4   3   3      192.99      211.64      3.50 o 
   5   3   3      135.93      141.63      2.70 o 
   6   3   3      985.59      959.15     11.79 o 
   7   3   3      217.30      222.66      5.29 o 
   8   3   3     1065.26     1024.40     17.83 o 
   9   3   3      726.99      707.05     12.08 o 
  10   3   3      285.93      272.45      7.55 o 
  11   3   3        6.06        4.02      1.85 o 
  12   3   3        2.99        9.10      2.35 o 
  13   3   3       18.85       14.12      2.80 o 
  14   3   3        5.80        4.84      2.59 o 
  15   3   3       17.40       16.33      3.35 o 
  16   3   3       21.49       14.36      3.54 o 
   1   4   3      155.42      139.78      2.72 o 
   2   4   3       61.35       51.72      1.64 o 
   3   4   3       12.06       12.16      0.89 o 
   4   4   3      178.45      172.93      3.39 o 
   5   4   3       92.92       95.28      2.83 o 
   6   4   3      299.72      296.36      5.64 o 
   7   4   3       78.70       71.96      3.21 o 
   8   4   3      133.42      130.36      4.36 o 
   9   4   3       10.89       14.03      2.23 o 
  10   4   3       16.27       16.82      2.24 o 
  11   4   3       20.28       15.03      2.66 o 
  12   4   3       78.66       85.04      7.41 o 
  13   4   3       59.56       53.92      5.22 o 
  14   4   3       10.77       12.22      3.15 o 
  15   4   3        9.97        5.65      3.02 o 
   0   5   3      189.52      187.25      4.99 o 
   1   5   3      122.56      128.33      3.05 o 
   2   5   3      145.32      138.19      3.31 o 
   3   5   3      246.18      232.96      5.23 o 
   4   5   3       62.77       60.94      2.58 o 
   5   5   3       16.87       14.84      1.60 o 
   6   5   3      102.70       95.98      4.66 o 
   7   5   3      103.75      112.36      5.34 o 
   8   5   3       61.16       54.64      3.46 o 
   9   5   3       62.96       66.13      3.76 o 
  10   5   3       32.79       30.58      3.00 o 
  11   5   3       40.44       41.71      3.40 o 
  12   5   3       10.60       10.47      2.84 o 
  13   5   3       16.46       25.02      4.68 o 
   1   6   3       37.06       39.23      2.51 o 
   2   6   3       61.61       60.39      2.83 o 
   3   6   3       60.89       62.56      2.89 o 
   4   6   3       48.11       49.79      2.92 o 
   5   6   3       27.56       26.71      2.52 o 
   6   6   3       64.91       67.31      3.57 o 
   7   6   3        4.66        4.82      1.89 o 
   8   6   3        8.33        8.53      2.14 o 
   9   6   3       86.94      100.47      4.70 o 
  10   6   3       57.41       66.36      4.07 o 
  11   6   3       29.34       31.29      3.37 o 
   0   7   3       27.57       23.99      5.70 o 
   1   7   3        0.94        1.67      2.02 o 
   2   7   3       30.11       31.43      5.30 o 
   3   7   3       28.58       26.92      2.62 o 
   4   7   3        0.23        1.49      1.79 o 
   5   7   3       10.06       10.68      2.30 o 
   6   7   3       25.02       30.81      3.17 o 
   7   7   3       19.86       16.63      2.66 o 
   8   7   3       31.29       36.70      3.43 o 
   1   8   3        6.17        6.95      3.17 o 
   2   8   3       15.75       19.90      3.74 o 
   3   8   3        5.07       10.87      4.23 o 
   0   0   4    20749.33    19666.16    545.74 o 
   2   0   4     5558.35     5712.17     92.52 o 
   4   0   4      356.56      378.29      7.71 o 
   6   0   4      274.36      265.44      7.15 o 
   8   0   4      682.88      685.96     14.23 o 
  10   0   4      526.36      530.68     12.17 o 
  12   0   4      349.05      360.09     10.43 o 
  14   0   4      116.45      119.46      7.75 o 
  16   0   4      153.61      162.64     15.34 o 
   1   1   4     7415.72     7574.89    117.72 o 
   2   1   4     1188.53     1101.14     13.55 o 
   3   1   4     1605.83     1625.79     19.56 o 
   4   1   4      415.69      425.50      6.20 o 
   5   1   4      224.95      230.96      3.90 o 
   6   1   4       73.55       82.99      2.21 o 
   7   1   4      215.17      241.93      4.42 o 
   8   1   4      584.01      624.88      9.16 o 
   9   1   4       42.49       45.04      2.00 o 
  10   1   4      227.18      222.13      4.80 o 
  11   1   4       38.23       37.95      2.12 o 
  12   1   4      205.86      192.87      5.53 o 
  13   1   4       22.54       17.57      2.71 o 
  14   1   4       25.71       22.13      2.99 o 
  15   1   4       54.12       63.62      5.14 o 
  16   1   4        3.99       -0.76      3.15 o 
  17   1   4        1.42       -1.79      5.06 o 
   0   2   4     3308.74     2904.08     98.27 o 
   1   2   4      222.90      219.27      3.30 o 
   2   2   4     1420.73     1409.05     15.10 o 
   3   2   4      211.36      195.43      3.20 o 
   4   2   4      883.89      956.84     11.53 o 
   5   2   4       80.28       70.78      1.89 o 
   6   2   4      303.50      300.67      5.04 o 
   7   2   4      712.05      717.50     10.02 o 
   8   2   4      680.81      677.58     10.60 o 
   9   2   4       14.82       14.88      1.71 o 
  10   2   4      393.72      378.53      9.91 o 
  11   2   4       77.99       80.87      4.08 o 
  12   2   4       26.28       23.78      2.84 o 
  13   2   4        1.62        0.63      1.89 o 
  14   2   4       33.39       40.92      6.30 o 
  15   2   4        4.09        0.10      2.24 o 
  16   2   4       58.58       59.99      4.89 o 
   1   3   4      167.93      200.35      3.09 o 
   2   3   4      304.74      300.02      4.20 o 
   3   3   4      194.17      191.62      3.05 o 
   4   3   4      408.79      364.90      4.89 o 
   5   3   4      220.00      205.28      3.61 o 
   6   3   4       56.03       58.46      4.48 o 
   7   3   4      462.05      463.62      8.54 o 
   8   3   4      129.61      126.90      4.59 o 
   9   3   4      631.86      607.43     12.72 o 
  10   3   4       90.51       94.87      4.39 o 
  11   3   4      101.28      117.40      5.06 o 
  12   3   4      105.07      102.87      7.35 o 
  13   3   4        6.74        6.74      2.45 o 
  14   3   4       10.79        8.39      2.78 o 
  15   3   4        4.14        5.59      3.04 o 
   0   4   4      935.41      974.25     15.95 o 
   1   4   4        8.94        4.99      0.79 o 
   2   4   4      569.79      559.52      7.20 o 
   3   4   4        9.28       11.35      0.91 o 
   4   4   4       99.66       98.49      2.48 o 
   5   4   4      314.46      303.59      5.61 o 
   6   4   4       16.71       12.62      2.15 o 
   7   4   4      303.98      294.20      6.70 o 
   8   4   4       87.13       92.78      3.77 o 
   9   4   4       33.36       27.86      2.49 o 
  10   4   4       52.60       62.66      4.34 o 
  11   4   4      113.00      106.30      5.14 o 
  12   4   4       93.25       98.56      6.09 o 
  13   4   4        0.41        2.63      2.35 o 
  14   4   4       50.91       48.11      4.48 o 
   1   5   4      216.43      225.08      4.22 o 
   2   5   4      342.99      322.99      6.68 o 
   3   5   4      337.25      304.50      6.53 o 
   4   5   4      150.32      154.49      4.85 o 
   5   5   4      149.59      143.21      3.90 o 
   6   5   4       37.34       37.31      2.63 o 
   7   5   4        8.40        6.70      1.74 o 
   8   5   4        1.96        3.88      1.70 o 
   9   5   4      139.85      143.38      5.10 o 
  10   5   4       13.71       14.46      2.47 o 
  11   5   4       48.30       59.84      4.31 o 
  12   5   4        3.77        3.01      2.54 o 
  13   5   4       10.26        9.30      2.93 o 
   0   6   4      834.05      853.67     17.74 o 
   1   6   4      147.02      151.52      4.55 o 
   2   6   4      124.39      125.95      3.89 o 
   3   6   4       15.82       16.96      2.04 o 
   4   6   4       36.02       37.07      2.87 o 
   5   6   4       22.10       20.54      2.28 o 
   6   6   4        9.30       11.31      2.90 o 
   7   6   4      113.33      128.57      6.05 o 
   8   6   4       51.25       54.23      3.60 o 
   9   6   4        4.47        3.50      2.02 o 
  10   6   4       21.03       14.98      3.21 o 
  11   6   4       17.46       22.29      3.62 o 
   1   7   4        6.05        4.52      2.27 o 
   2   7   4       43.44       51.38      5.95 o 
   3   7   4        6.29        4.24      2.01 o 
   4   7   4       50.54       59.62      3.66 o 
   5   7   4       57.17       64.11      4.44 o 
   6   7   4        4.77        2.69      2.02 o 
   7   7   4       16.17       17.46      3.02 o 
   8   7   4       12.72       16.28      2.90 o 
   0   8   4       17.54       27.72      7.18 o 
   1   8   4       12.25       15.01      3.68 o 
   2   8   4        8.73        3.89      4.11 o 
   3   8   4        4.78        0.59      5.51 o 
   2   0   5      136.08      158.68      3.97 o 
   4   0   5      844.58      942.04     17.09 o 
   6   0   5       81.77       90.62      3.35 o 
   8   0   5       19.65       14.77      1.87 o 
  10   0   5      141.09      124.65      5.24 o 
  12   0   5      172.11      169.73      8.44 o 
  14   0   5       62.96       64.98      6.14 o 
  16   0   5       45.07       47.99      9.83 o 
   0   1   5    14777.86    13938.48    683.60 o 
   1   1   5      528.98      561.31      8.88 o 
   2   1   5     1300.31     1249.15     15.39 o 
   3   1   5     1576.12     1625.40     19.74 o 
   4   1   5       32.44       43.45      1.44 o 
   5   1   5       44.22       52.75      1.65 o 
   6   1   5      487.17      473.20      7.09 o 
   7   1   5       36.50       35.70      1.62 o 
   8   1   5      303.53      282.21      5.22 o 
   9   1   5      157.29      152.60      3.74 o 
  10   1   5      242.50      242.63      5.12 o 
  11   1   5        7.50        6.56      1.35 o 
  12   1   5        7.84        4.29      1.55 o 
  13   1   5       36.89       35.14      3.30 o 
  14   1   5      126.40      125.58      5.99 o 
  15   1   5        6.28        7.20      3.87 o 
  16   1   5       28.78       28.14      4.73 o 
   1   2   5      254.25      255.65      5.23 o 
   2   2   5      664.41      703.31      9.47 o 
   3   2   5       14.79       18.33      1.01 o 
   4   2   5        5.84        5.12      0.75 o 
   5   2   5      168.66      162.15      3.23 o 
   6   2   5      871.14      861.24     11.84 o 
   7   2   5       39.95       42.01      2.43 o 
   8   2   5      118.93      131.70      3.26 o 
   9   2   5        1.78        1.93      1.22 o 
  10   2   5      347.43      317.42      8.94 o 
  11   2   5       54.57       49.88      3.40 o 
  12   2   5      165.56      156.67      8.15 o 
  13   2   5       24.55       26.09      3.83 o 
  14   2   5       33.68       32.30      3.49 o 
  15   2   5        4.21        2.31      2.31 o 
  16   2   5       56.21       66.57      5.11 o 
   0   3   5      784.19      740.92     12.19 o 
   1   3   5      504.78      520.02      6.86 o 
   2   3   5       64.96       60.11      2.40 o 
   3   3   5      480.28      517.50      6.51 o 
   4   3   5       82.82       78.86      2.06 o 
   5   3   5       65.46       62.45      1.81 o 
   6   3   5       46.16       49.72      2.20 o 
   7   3   5      343.01      337.58      6.70 o 
   8   3   5      111.57      105.31      4.21 o 
   9   3   5      111.27      114.91      6.24 o 
  10   3   5      159.89      137.89      5.22 o 
  11   3   5      232.20      221.24      6.98 o 
  12   3   5       18.86       17.46      2.80 o 
  13   3   5       18.72       18.22      2.87 o 
  14   3   5       16.30       19.38      3.23 o 
  15   3   5       12.81       13.14      3.14 o 
   1   4   5      380.91      363.78      5.54 o 
   2   4   5      244.68      230.08      3.85 o 
   3   4   5      465.26      442.56      6.16 o 
   4   4   5      162.49      165.24      3.44 o 
   5   4   5      487.54      483.65      7.85 o 
   6   4   5      233.29      211.91      5.38 o 
   7   4   5       18.08       16.43      1.95 o 
   8   4   5       48.34       44.72      2.80 o 
   9   4   5      175.19      170.53      5.92 o 
  10   4   5      302.38      309.84      8.48 o 
  11   4   5       13.28       11.86      2.48 o 
  12   4   5      260.94      269.58      8.43 o 
  13   4   5       48.65       53.79      4.39 o 
  14   4   5        1.46        5.64      2.76 o 
   0   5   5      395.54      392.88      8.16 o 
   1   5   5       32.35       38.26      2.48 o 
   2   5   5      182.51      171.43      3.78 o 
   3   5   5      363.03      351.65      6.61 o 
   4   5   5      121.17      116.46      3.54 o 
   5   5   5       35.38       35.95      2.51 o 
   6   5   5      114.67      111.47      4.16 o 
   7   5   5       21.42       19.05      2.18 o 
   8   5   5      116.75      108.97      5.76 o 
   9   5   5       28.64       27.35      2.74 o 
  10   5   5       19.44       22.28      3.02 o 
  11   5   5       23.13       26.89      3.79 o 
  12   5   5       13.26       12.18      3.15 o 
  13   5   5       15.43        8.19      3.32 o 
   1   6   5       14.52       12.56      2.36 o 
   2   6   5       75.40       84.68      3.68 o 
   3   6   5       70.87       76.04      3.21 o 
   4   6   5       25.74       25.25      2.39 o 
   5   6   5      121.58      111.17      4.50 o 
   6   6   5       15.87       13.61      2.19 o 
   7   6   5        0.29       -1.35      1.61 o 
   8   6   5        2.59        2.41      1.93 o 
   9   6   5       41.78       56.74      3.81 o 
  10   6   5       17.34       21.87      3.26 o 
  11   6   5        4.54        5.51      2.67 o 
   0   7   5       62.38       56.64      7.87 o 
   1   7   5        4.23        7.59      3.32 o 
   2   7   5       60.51       62.75      4.86 o 
   3   7   5       10.46       11.42      2.98 o 
   4   7   5       19.69       17.34      2.78 o 
   5   7   5        0.91        2.19      2.15 o 
   6   7   5       20.88       26.48      3.29 o 
   7   7   5       76.49       81.25      5.08 o 
   8   7   5       32.95       30.62      4.35 o 
   1   8   5        1.02       -1.67      3.55 o 
   2   8   5        7.38       11.60      6.69 o 
   0   0   6     2970.09     3433.12     97.74 o 
   2   0   6      467.22      541.76     13.34 o 
   4   0   6     1110.04     1205.62     21.48 o 
   6   0   6      234.29      251.60      6.43 o 
   8   0   6      376.36      360.51      8.83 o 
  10   0   6      658.18      639.93     14.33 o 
  12   0   6      280.98      287.38      8.84 o 
  14   0   6        6.52        4.65      3.24 o 
  16   0   6       21.31       25.57      8.85 o 
   1   1   6      671.80      675.86     10.53 o 
   2   1   6     1135.05     1103.48     13.96 o 
   3   1   6       41.80       44.54      1.49 o 
   4   1   6      949.02      974.44     12.62 o 
   5   1   6      444.49      472.85      6.94 o 
   6   1   6      134.06      128.67      2.96 o 
   7   1   6       76.57       81.36      2.46 o 
   8   1   6      223.66      214.45      4.40 o 
   9   1   6      221.83      217.68      4.64 o 
  10   1   6      366.49      365.06      6.71 o 
  11   1   6      125.28      126.37      3.72 o 
  12   1   6      276.28      288.01      6.98 o 
  13   1   6       39.17       41.14      3.45 o 
  14   1   6      111.53      112.86      7.78 o 
  15   1   6       76.91       78.10      5.14 o 
  16   1   6        4.72        0.97      5.15 o 
   0   2   6     1077.58     1145.68     32.74 o 
   1   2   6      509.46      566.09      8.57 o 
   2   2   6     1864.19     1852.85     22.71 o 
   3   2   6      251.63      276.11      4.71 o 
   4   2   6      162.63      140.35      2.97 o 
   5   2   6       62.02       65.16      2.00 o 
   6   2   6      195.30      170.55      3.51 o 
   7   2   6       54.03       51.12      1.90 o 
   8   2   6     1272.23     1235.03     16.60 o 
   9   2   6      141.41      129.28      4.06 o 
  10   2   6      481.31      468.97     12.26 o 
  11   2   6       12.89       10.78      2.23 o 
  12   2   6      164.09      165.35      6.02 o 
  13   2   6       30.36       26.72      3.08 o 
  14   2   6       17.80       17.42      2.89 o 
  15   2   6       11.94        9.50      2.86 o 
  16   2   6       37.76       47.35      4.51 o 
   1   3   6      195.27      191.22      3.97 o 
   2   3   6       24.90       20.29      1.41 o 
   3   3   6      499.91      483.45      7.64 o 
   4   3   6       60.82       56.70      2.07 o 
   5   3   6       29.53       30.38      2.07 o 
   6   3   6       26.06       39.19      2.03 o 
   7   3   6      108.88      104.54      3.38 o 
   8   3   6      205.86      212.61      6.10 o 
   9   3   6      624.42      591.63     14.43 o 
  10   3   6       71.43       82.10      4.08 o 
  11   3   6       47.48       55.90      3.75 o 
  12   3   6       34.29       38.45      3.55 o 
  13   3   6        3.25        4.28      2.21 o 
  14   3   6        6.21        1.70      2.31 o 
  15   3   6       20.09       13.92      3.34 o 
   0   4   6     1455.63     1407.80     22.19 o 
   1   4   6      456.02      453.20      6.57 o 
   2   4   6      203.50      205.50      3.65 o 
   3   4   6      116.67      122.57      2.70 o 
   4   4   6       37.86       38.76      1.91 o 
   5   4   6       87.43       84.01      2.76 o 
   6   4   6      426.77      400.42      9.14 o 
   7   4   6      387.10      370.39      8.93 o 
   8   4   6      335.95      326.55      8.39 o 
   9   4   6       18.05       19.85      4.31 o 
  10   4   6      216.56      212.03      9.43 o 
  11   4   6      100.77       98.69      5.28 o 
  12   4   6       80.56       80.15      4.78 o 
  13   4   6      101.62      103.72      5.66 o 
  14   4   6       19.87       27.64      3.70 o 
   1   5   6       12.68       13.83      1.35 o 
   2   5   6      167.74      177.82      3.91 o 
   3   5   6       10.45       10.68      1.57 o 
   4   5   6      110.39      104.28      3.44 o 
   5   5   6       84.15       72.22      3.41 o 
   6   5   6       40.26       40.99      2.96 o 
   7   5   6       66.98       56.29      3.27 o 
   8   5   6       11.48       11.70      2.37 o 
   9   5   6       24.64       30.44      3.29 o 
  10   5   6       13.95       15.53      2.80 o 
  11   5   6       23.31       27.94      3.46 o 
  12   5   6       20.16       22.21      3.28 o 
  13   5   6       11.75        7.82      3.03 o 
   0   6   6       81.94       80.21      5.20 o 
   1   6   6       73.56       79.37      3.82 o 
   2   6   6        6.26        6.09      1.57 o 
   3   6   6       37.01       34.89      2.41 o 
   4   6   6        2.60        2.17      1.61 o 
   5   6   6       11.53       11.98      2.07 o 
   6   6   6       55.21       58.71      3.51 o 
   7   6   6       38.38       36.58      3.09 o 
   8   6   6       55.10       54.03      4.02 o 
   9   6   6        2.75        5.03      2.33 o 
  10   6   6        5.02        5.01      2.44 o 
  11   6   6       12.68       16.75      4.21 o 
   1   7   6       10.82       12.98      3.38 o 
   2   7   6       20.79       25.73      4.07 o 
   3   7   6       39.25       48.05      6.41 o 
   4   7   6       49.34       49.60      3.93 o 
   5   7   6        4.96        6.48      2.48 o 
   6   7   6       15.12       13.81      2.94 o 
   7   7   6        1.99        0.38      2.58 o 
   8   7   6       20.00       24.61      3.86 o 
   2   0   7      191.24      224.60      7.23 o 
   4   0   7      118.78      104.37      3.45 o 
   6   0   7      590.66      621.31     12.72 o 
   8   0   7       76.94       70.16      3.67 o 
  10   0   7       25.60       22.59      2.54 o 
  12   0   7      177.71      177.27      8.22 o 
  14   0   7       93.54       93.74      7.37 o 
  16   0   7       19.49        4.72      7.87 o 
   0   1   7     2391.04     2512.83     75.32 o 
   1   1   7     1133.14     1260.82     17.61 o 
   2   1   7      272.51      280.90      5.31 o 
   3   1   7      319.03      336.83      5.31 o 
   4   1   7      503.29      520.18      7.51 o 
   5   1   7      425.57      460.76      6.91 o 
   6   1   7     1122.94     1180.19     15.35 o 
   7   1   7        2.01        0.13      0.74 o 
   8   1   7      682.41      646.84      9.68 o 
   9   1   7       36.15       36.77      1.96 o 
  10   1   7      227.61      223.44      5.03 o 
  11   1   7      184.99      188.39      6.18 o 
  12   1   7       81.55       81.78      3.83 o 
  13   1   7       31.18       30.62      3.11 o 
  14   1   7       67.62       83.69      5.60 o 
  15   1   7       51.78       51.44      4.27 o 
  16   1   7       30.13       37.88      5.22 o 
   1   2   7       40.61       50.88      2.11 o 
   2   2   7     1082.41     1065.23     13.95 o 
   3   2   7      556.38      562.54      8.11 o 
   4   2   7      377.60      368.93      5.90 o 
   5   2   7      122.34      137.27      3.87 o 
   6   2   7        4.56        3.86      0.83 o 
   7   2   7       38.27       32.68      2.42 o 
   8   2   7      288.92      283.90      5.41 o 
   9   2   7       21.92       24.75      2.08 o 
  10   2   7      469.54      466.53      9.13 o 
  11   2   7       76.92       80.98      4.14 o 
  12   2   7      106.15      103.27      4.90 o 
  13   2   7        7.33        5.09      2.35 o 
  14   2   7        4.40        2.01      2.22 o 
  15   2   7        7.15        5.31      2.67 o 
  16   2   7       15.67       20.78      3.68 o 
   0   3   7      603.07      599.59     11.86 o 
   1   3   7      336.26      332.11      5.99 o 
   2   3   7      600.72      563.20      8.29 o 
   3   3   7       84.92       95.60      2.61 o 
   4   3   7        3.58        7.25      1.47 o 
   5   3   7       58.12       58.44      2.06 o 
   6   3   7      424.07      385.74      8.80 o 
   7   3   7      184.44      184.78      4.70 o 
   8   3   7      415.57      388.44      8.91 o 
   9   3   7      204.17      209.56      6.30 o 
  10   3   7       35.31       35.49      3.05 o 
  11   3   7       23.02       19.61      2.83 o 
  12   3   7        7.75        9.51      2.49 o 
  13   3   7       10.08        8.29      2.67 o 
  14   3   7       26.03       27.19      3.66 o 
  15   3   7        1.65        4.81      2.66 o 
   1   4   7       58.64       53.02      2.24 o 
   2   4   7       53.31       45.99      2.17 o 
   3   4   7      314.07      289.79      5.39 o 
   4   4   7      331.20      335.81      6.64 o 
   5   4   7      227.27      226.27      5.24 o 
   6   4   7      254.95      253.93      6.79 o 
   7   4   7       58.73       56.97      3.37 o 
   8   4   7       17.10       22.41      3.26 o 
   9   4   7       26.75       26.83      2.78 o 
  10   4   7       84.50       88.37      4.58 o 
  11   4   7      148.18      152.37      6.15 o 
  12   4   7        5.99       10.35      2.61 o 
  13   4   7       45.29       45.90      4.51 o 
  14   4   7       13.75       13.70      3.23 o 
   0   5   7      129.45      125.63      4.97 o 
   1   5   7      301.94      298.10      5.25 o 
   2   5   7      181.99      180.10      3.98 o 
   3   5   7      133.60      127.07      4.20 o 
   4   5   7       61.85       61.31      3.09 o 
   5   5   7      160.19      158.23      5.45 o 
   6   5   7       39.41       46.46      3.28 o 
   7   5   7       52.36       50.39      3.46 o 
   8   5   7      101.93       92.89      4.66 o 
   9   5   7        4.77        5.08      2.07 o 
  10   5   7       41.98       41.41      4.48 o 
  11   5   7       27.85       30.09      3.63 o 
  12   5   7       39.89       38.51      4.03 o 
   1   6   7       93.68       93.73      4.28 o 
   2   6   7       29.66       26.72      2.51 o 
   3   6   7      127.26      128.99      4.59 o 
   4   6   7      108.27       99.74      4.72 o 
   5   6   7       12.02       13.78      2.86 o 
   6   6   7        6.41        4.62      2.30 o 
   7   6   7       13.40       13.72      3.84 o 
   8   6   7        6.24       13.06      4.11 o 
   9   6   7        7.93       12.50      3.22 o 
  10   6   7       23.50       19.58      3.64 o 
   0   7   7       55.82       53.49      8.65 o 
   1   7   7       61.65       74.60      5.62 o 
   2   7   7       43.51       50.47      4.90 o 
   3   7   7        1.37        2.40      2.77 o 
   4   7   7        6.94        5.97      2.61 o 
   5   7   7       17.27       17.01      3.02 o 
   6   7   7       28.48       22.47      3.65 o 
   7   7   7       25.61       36.82      4.35 o 
   0   0   8     4847.85     5516.79    308.46 o 
   2   0   8     1770.98     1851.01     58.55 o 
   4   0   8      620.59      692.24     15.48 o 
   6   0   8       76.23       64.70      3.12 o 
   8   0   8      359.22      380.14     10.25 o 
  10   0   8       22.93       19.41      2.52 o 
  12   0   8       43.99       46.48      4.88 o 
  14   0   8       47.34       49.89      6.10 o 
  16   0   8       32.69       28.32      9.64 o 
   1   1   8     1328.13     1349.40     22.84 o 
   2   1   8      530.41      617.76     12.96 o 
   3   1   8       31.77       32.88      1.83 o 
   4   1   8      555.36      530.51      7.81 o 
   5   1   8      122.64      133.38      3.10 o 
   6   1   8       66.71       71.44      2.33 o 
   7   1   8      249.99      258.47      4.96 o 
   8   1   8      111.90      118.83      3.80 o 
   9   1   8        8.69        7.27      1.30 o 
  10   1   8      277.38      277.69      5.74 o 
  11   1   8       18.56       14.60      2.05 o 
  12   1   8       10.24        6.32      1.85 o 
  13   1   8       12.02       13.10      2.63 o 
  14   1   8       18.88       20.04      3.09 o 
  15   1   8       62.15       62.95      4.67 o 
  16   1   8       85.61       91.14      8.69 o 
   0   2   8     1434.69     1375.80     34.22 o 
   1   2   8      871.83      910.46     18.19 o 
   2   2   8     1940.17     1917.75     30.42 o 
   3   2   8       26.46       30.91      1.48 o 
   4   2   8      262.62      256.65      4.71 o 
   5   2   8      310.10      320.08      5.52 o 
   6   2   8      282.80      280.75      5.22 o 
   7   2   8       24.32       21.47      1.71 o 
   8   2   8       87.45       87.32      2.78 o 
   9   2   8       80.51       77.64      3.33 o 
  10   2   8       27.04       26.08      2.72 o 
  11   2   8       20.50       19.59      2.66 o 
  12   2   8       48.13       48.34      5.39 o 
  13   2   8       55.04       58.23      4.13 o 
  14   2   8       49.94       41.16      3.91 o 
  15   2   8       22.87       24.61      3.61 o 
   1   3   8      165.37      178.55      3.97 o 
   2   3   8       94.97       82.49      2.47 o 
   3   3   8      160.18      137.74      3.26 o 
   4   3   8      316.90      329.80      5.82 o 
   5   3   8      160.77      159.68      3.63 o 
   6   3   8       81.77       74.74      3.15 o 
   7   3   8       71.57       69.23      2.96 o 
   8   3   8       57.33       54.99      4.40 o 
   9   3   8       60.00       53.51      3.39 o 
  10   3   8      128.53      133.55      5.79 o 
  11   3   8        9.50        7.52      2.11 o 
  12   3   8       49.61       47.16      3.78 o 
  13   3   8        4.44        7.87      2.53 o 
  14   3   8       10.40        6.54      2.59 o 
  15   3   8        8.40        8.25      2.94 o 
   0   4   8      809.18      748.98     19.04 o 
   1   4   8      134.96      135.46      3.62 o 
   2   4   8      119.96      117.63      3.17 o 
   3   4   8       28.18       27.12      1.76 o 
   4   4   8       71.90       63.96      2.93 o 
   5   4   8       33.33       30.84      2.06 o 
   6   4   8      168.60      156.03      8.20 o 
   7   4   8       48.15       54.84      3.38 o 
   8   4   8      160.04      167.64      6.21 o 
   9   4   8      123.92      124.67      8.60 o 
  10   4   8       26.25       32.96      3.13 o 
  11   4   8       44.19       44.61      5.21 o 
  12   4   8       14.80       10.13      3.26 o 
  13   4   8       16.05       17.34      3.34 o 
  14   4   8       33.69       38.85      4.91 o 
   1   5   8      436.39      432.35      9.96 o 
   2   5   8       24.12       22.23      2.10 o 
   3   5   8      101.82      106.87      4.10 o 
   4   5   8       46.39       46.37      3.62 o 
   5   5   8        7.27        6.14      1.73 o 
   6   5   8      120.05      112.38      4.83 o 
   7   5   8       22.01       19.72      2.52 o 
   8   5   8       18.24       18.38      2.60 o 
   9   5   8       13.16       13.94      2.61 o 
  10   5   8       32.90       31.36      5.31 o 
  11   5   8       33.45       35.20      3.73 o 
  12   5   8       64.49       59.08      4.67 o 
   0   6   8       12.40        6.10      3.34 o 
   1   6   8       74.91       78.96      5.89 o 
   2   6   8       45.56       37.58      6.59 o 
   3   6   8       27.73       28.56      3.31 o 
   4   6   8        9.75        9.68      3.07 o 
   5   6   8       63.14       55.96      4.42 o 
   6   6   8       67.20       67.71      7.20 o 
   7   6   8       10.71       13.33      3.06 o 
   8   6   8       14.56       20.27      4.96 o 
   9   6   8       15.98       18.30      3.43 o 
  10   6   8        5.30        5.93      2.96 o 
   1   7   8       17.83       33.83      8.06 o 
   2   7   8       15.36       28.12      7.67 o 
   3   7   8       97.87      101.32      7.32 o 
   4   7   8        9.42       13.98      3.14 o 
   5   7   8        5.10        7.27      2.90 o 
   6   7   8       10.32       11.27      3.10 o 
   7   7   8        1.63        2.91      2.74 o 
   2   0   9     2386.82     2606.93     45.26 o 
   4   0   9      522.32      564.50     13.24 o 
   6   0   9      795.78      836.38     16.72 o 
   8   0   9      554.86      551.26     12.46 o 
  10   0   9       89.86       93.99      4.62 o 
  12   0   9      252.01      266.78      8.65 o 
  14   0   9      130.86      135.41     11.60 o 
  16   0   9       17.46       12.78      8.65 o 
   0   1   9     3890.21     4398.07     87.96 o 
   1   1   9       44.08       49.58      2.33 o 
   2   1   9      994.65     1019.73     19.67 o 
   3   1   9      756.13      909.20     14.17 o 
   4   1   9      182.11      192.37      4.44 o 
   5   1   9        7.07       11.56      1.33 o 
   6   1   9      422.88      450.87      7.22 o 
   7   1   9       52.35       49.18      2.89 o 
   8   1   9      686.39      693.41     10.48 o 
   9   1   9      298.00      303.29      5.99 o 
  10   1   9      354.83      358.38      6.94 o 
  11   1   9       13.49        9.97      3.10 o 
  12   1   9       36.83       36.85      2.86 o 
  13   1   9       75.51       77.15      4.53 o 
  14   1   9       99.26      118.71      5.72 o 
  15   1   9        8.50        8.13      6.65 o 
   1   2   9      812.66      820.11     15.47 o 
   2   2   9      924.32      918.57     12.63 o 
   3   2   9      342.38      335.93      5.68 o 
   4   2   9      205.71      184.43      4.23 o 
   5   2   9       97.88      107.85      2.90 o 
   6   2   9       46.37       46.70      2.02 o 
   7   2   9       35.54       28.47      1.75 o 
   8   2   9       57.57       59.82      2.43 o 
   9   2   9       65.64       64.52      3.15 o 
  10   2   9       51.29       44.77      2.87 o 
  11   2   9       82.51       78.61      4.24 o 
  12   2   9      219.13      221.69      7.23 o 
  13   2   9       21.22       13.39      2.77 o 
  14   2   9       10.42        9.71      2.72 o 
  15   2   9       21.85       16.13      3.39 o 
   0   3   9      435.47      416.16     12.00 o 
   1   3   9       12.19       11.61      1.18 o 
   2   3   9      205.37      194.18      4.00 o 
   3   3   9        6.80        7.39      1.07 o 
   4   3   9       56.63       65.29      2.33 o 
   5   3   9       99.47       89.57      2.81 o 
   6   3   9      119.07      121.17      3.84 o 
   7   3   9       51.25       49.21      2.63 o 
   8   3   9      157.46      156.17      5.26 o 
   9   3   9       83.70       91.54      4.26 o 
  10   3   9      114.17      109.80      4.86 o 
  11   3   9       15.00       10.70      2.42 o 
  12   3   9        1.98        3.74      2.01 o 
  13   3   9        5.12        1.18      2.24 o 
  14   3   9       21.86       24.16      4.93 o 
   1   4   9      124.76      118.90      4.04 o 
   2   4   9      423.93      415.31      7.87 o 
   3   4   9       22.10       23.79      2.62 o 
   4   4   9      300.36      291.58      6.56 o 
   5   4   9       25.19       24.85      2.64 o 
   6   4   9      133.40      128.78      5.95 o 
   7   4   9        4.34        1.41      1.53 o 
   8   4   9       17.61       10.89      2.17 o 
   9   4   9       90.76       99.47      4.68 o 
  10   4   9       91.49      101.44      4.92 o 
  11   4   9       50.43       55.12      4.07 o 
  12   4   9       34.02       38.43      3.78 o 
  13   4   9        1.73        0.08      2.34 o 
   0   5   9      322.60      333.11     10.90 o 
   1   5   9      142.92      143.09      4.70 o 
   2   5   9      127.74      130.56      4.66 o 
   3   5   9       74.68       71.21      3.49 o 
   4   5   9       15.58       14.23      4.23 o 
   5   5   9        6.78        3.14      2.64 o 
   6   5   9       28.26       35.08      5.67 o 
   7   5   9       64.45       68.52      8.88 o 
   8   5   9       66.84       65.66      6.81 o 
   9   5   9       23.06       23.80      3.99 o 
  10   5   9       19.68       15.53      3.15 o 
  11   5   9        3.93        7.18      2.76 o 
  12   5   9        5.89        5.90      3.23 o 
   1   6   9       44.76       48.86      4.96 o 
   2   6   9        4.29        2.04      2.05 o 
   3   6   9       31.65       30.20      4.42 o 
   4   6   9       35.17       36.44      3.77 o 
   5   6   9       37.93       39.91      4.01 o 
   6   6   9        0.14        2.97      2.20 o 
   7   6   9       16.73       15.43      3.21 o 
   8   6   9       16.91        9.05      3.20 o 
   9   6   9        4.40        4.55      2.73 o 
   1   7   9       55.41      102.46     11.80 o 
   2   7   9       17.46       26.94      7.67 o 
   3   7   9       16.43       23.02      7.08 o 
   4   7   9        7.34        4.55      3.34 o 
   5   7   9        8.56        6.68      2.84 o 
   6   7   9        4.41        6.68      2.97 o 
   0   0  10      864.05      853.93     33.92 o 
   2   0  10      840.64      828.26     15.86 o 
   4   0  10      350.20      370.59      8.62 o 
   6   0  10      804.90      860.12     17.12 o 
   8   0  10      879.45      854.07     18.41 o 
  10   0  10        6.34        9.38      2.56 o 
  12   0  10      108.41      117.51      8.32 o 
  14   0  10       50.02       48.78      7.08 o 
   1   1  10       60.87       54.38      2.33 o 
   2   1  10      659.68      666.36     11.99 o 
   3   1  10        6.28        6.26      1.03 o 
   4   1  10      797.69      866.80     12.00 o 
   5   1  10        8.80        8.24      1.17 o 
   6   1  10       42.80       45.15      2.14 o 
   7   1  10       15.90       13.93      1.47 o 
   8   1  10       22.72       21.55      1.75 o 
   9   1  10       69.17       66.59      3.00 o 
  10   1  10      450.81      440.73     10.36 o 
  11   1  10       42.55       41.41      3.24 o 
  12   1  10       38.78       37.94      3.01 o 
  13   1  10       25.27       18.27      2.95 o 
  14   1  10       17.84       11.33      4.74 o 
  15   1  10       28.35       22.24      4.82 o 
   0   2  10     2819.13     2914.12     62.57 o 
   1   2  10      285.14      325.89      7.27 o 
   2   2  10      489.44      464.26     11.49 o 
   3   2  10       76.71       81.34      2.46 o 
   4   2  10       70.06       70.65      3.17 o 
   5   2  10       13.86       15.31      1.39 o 
   6   2  10      536.88      525.22      8.38 o 
   7   2  10        1.79        3.22      1.10 o 
   8   2  10      417.57      396.12      8.19 o 
   9   2  10        2.75        3.16      1.59 o 
  10   2  10      180.53      168.98      5.21 o 
  11   2  10        1.61        1.84      1.86 o 
  12   2  10       78.87       78.17      5.45 o 
  13   2  10        4.19        5.92      2.43 o 
  14   2  10       24.44       29.81      3.57 o 
  15   2  10        6.77        4.35      2.69 o 
   1   3  10      166.57      166.03      4.80 o 
   2   3  10      263.11      248.56      5.61 o 
   3   3  10      471.85      471.14      7.71 o 
   4   3  10      141.92      116.38      3.98 o 
   5   3  10      313.23      303.22      5.73 o 
   6   3  10       53.94       54.06      2.66 o 
   7   3  10      212.63      206.84      5.33 o 
   8   3  10        8.50        7.76      2.19 o 
   9   3  10       84.91       86.05      4.26 o 
  10   3  10       79.48       76.61      4.48 o 
  11   3  10       17.56       20.70      3.39 o 
  12   3  10       56.64       61.01      4.24 o 
  13   3  10       17.90       13.97      3.06 o 
  14   3  10       11.14       11.97      3.13 o 
   0   4  10      109.08       99.12      5.32 o 
   1   4  10      128.71      122.64      4.21 o 
   2   4  10      128.91      120.82      3.83 o 
   3   4  10      194.24      194.94      4.98 o 
   4   4  10       84.01       78.74      3.63 o 
   5   4  10       12.04       14.64      1.95 o 
   6   4  10      107.31      103.19      5.08 o 
   7   4  10      105.03       94.58      5.16 o 
   8   4  10      276.50      263.66     10.09 o 
   9   4  10       42.36       47.71      4.31 o 
  10   4  10       31.93       33.46      5.83 o 
  11   4  10       34.98       35.05      3.54 o 
  12   4  10       10.67       12.88      3.24 o 
  13   4  10        3.01        2.88      2.61 o 
   1   5  10        5.49        5.68      1.56 o 
   2   5  10       77.28       81.35      3.84 o 
   3   5  10       10.72       10.38      1.84 o 
   4   5  10       46.10       52.55      3.96 o 
   5   5  10       41.67       46.57      3.91 o 
   6   5  10       37.54       41.58      4.42 o 
   7   5  10        1.57        0.10      1.98 o 
   8   5  10       12.15       12.23      2.91 o 
   9   5  10        4.84        7.35      3.31 o 
  10   5  10       60.25       70.17      5.23 o 
  11   5  10        6.08        2.61      2.63 o 
   0   6  10      161.01      157.72     10.23 o 
   1   6  10       23.18       28.73      4.18 o 
   2   6  10       26.56       27.46      3.34 o 
   3   6  10       29.43       27.55      3.52 o 
   4   6  10       10.78       19.27      3.19 o 
   5   6  10       21.02       17.35      3.18 o 
   6   6  10       17.16       21.08      3.39 o 
   7   6  10        5.86        6.48      2.59 o 
   8   6  10       10.88       15.58      3.32 o 
   9   6  10        2.29        4.70      2.83 o 
   1   7  10        2.25        0.98      5.31 o 
   2   7  10       15.31       11.80      6.69 o 
   3   7  10       12.62       15.19      4.11 o 
   4   7  10        0.05       -0.63      3.05 o 
   5   7  10       28.60       28.54      3.96 o 
   2   0  11       61.09       58.25      3.11 o 
   4   0  11     1014.36     1047.25     20.21 o 
   6   0  11      366.78      389.06      9.46 o 
   8   0  11      354.34      327.83      8.96 o 
  10   0  11      750.57      742.16     22.15 o 
  12   0  11       25.27       28.24      3.33 o 
  14   0  11       48.84       56.88      6.62 o 
   0   1  11      267.09      312.60     10.29 o 
   1   1  11      180.54      184.54      4.43 o 
   2   1  11      312.79      332.91      5.68 o 
   3   1  11        4.33        2.23      0.95 o 
   4   1  11      183.45      204.07      4.41 o 
   5   1  11       36.69       41.91      2.03 o 
   6   1  11      278.29      255.33      5.14 o 
   7   1  11       27.66       29.07      1.95 o 
   8   1  11      197.77      191.98      4.55 o 
   9   1  11       37.14       43.59      2.57 o 
  10   1  11       40.09       37.96      2.37 o 
  11   1  11       86.49       95.00      4.76 o 
  12   1  11       50.07       56.74      3.60 o 
  13   1  11       25.47       22.86      3.11 o 
  14   1  11       19.72       18.79      3.20 o 
  15   1  11       20.76       17.83      4.57 o 
   1   2  11       70.22       62.96      2.71 o 
   2   2  11      403.51      395.15      9.51 o 
   3   2  11      355.76      355.25      6.10 o 
   4   2  11      364.66      368.47      6.39 o 
   5   2  11      108.91      109.82      3.12 o 
   6   2  11      134.63      136.64      3.61 o 
   7   2  11       53.93       55.36      2.46 o 
   8   2  11      190.03      181.25      4.43 o 
   9   2  11        6.34        6.67      1.95 o 
  10   2  11        9.49        7.86      1.88 o 
  11   2  11        7.97        7.17      2.24 o 
  12   2  11       26.66       27.74      4.88 o 
  13   2  11       36.07       31.41      3.59 o 
  14   2  11        0.83       -0.13      2.75 o 
   0   3  11      698.27      655.17     17.91 o 
   1   3  11       55.32       59.34      3.49 o 
   2   3  11      307.62      302.38      6.51 o 
   3   3  11       45.88       40.90      2.34 o 
   4   3  11       24.08       22.92      1.95 o 
   5   3  11      138.96      133.64      4.04 o 
   6   3  11      370.36      340.27      9.33 o 
   7   3  11       79.91       78.29      4.76 o 
   8   3  11      280.25      280.50      7.45 o 
   9   3  11       33.17       37.32      3.04 o 
  10   3  11       30.12       32.65      3.10 o 
  11   3  11       12.78        6.32      2.18 o 
  12   3  11        4.38        5.40      2.46 o 
  13   3  11        2.80        0.29      2.42 o 
  14   3  11       27.43       33.95      5.17 o 
   1   4  11       38.43       35.98      2.54 o 
   2   4  11       52.23       46.01      3.44 o 
   3   4  11        2.35        1.89      1.21 o 
   4   4  11       11.39       14.41      1.93 o 
   5   4  11       61.51       56.95      3.25 o 
   6   4  11        4.22        3.52      1.79 o 
   7   4  11       38.90       35.87      3.42 o 
   8   4  11       35.92       32.68      3.57 o 
   9   4  11       44.88       45.27      4.03 o 
  10   4  11       71.92       72.66      5.18 o 
  11   4  11        1.04        1.00      2.45 o 
  12   4  11        3.15        7.71      2.83 o 
   0   5  11       46.56       48.16      4.30 o 
   1   5  11      180.37      175.50      5.07 o 
   2   5  11       26.73       26.79      2.51 o 
   3   5  11       44.24       50.17      4.14 o 
   4   5  11        0.01       -0.26      1.58 o 
   5   5  11        4.03        5.84      2.14 o 
   6   5  11       33.99       34.67      3.69 o 
   7   5  11      126.65      140.10      7.31 o 
   8   5  11      101.66       96.65      5.85 o 
   9   5  11       34.39       41.57      4.32 o 
  10   5  11       28.99       37.10      4.36 o 
  11   5  11       36.63       44.22      4.75 o 
   1   6  11        1.85        1.08      2.65 o 
   2   6  11       82.28       86.68      5.30 o 
   3   6  11       23.71       17.50      3.24 o 
   4   6  11       56.89       62.49      4.80 o 
   5   6  11       16.28       24.23      3.44 o 
   6   6  11       37.21       42.92      4.90 o 
   7   6  11        0.42       -0.02      2.34 o 
   8   6  11        3.06        2.84      2.58 o 
   0   7  11       42.97       51.33      9.64 o 
   1   7  11        0.18       -1.38      4.92 o 
   2   7  11        0.88        7.87      5.90 o 
   3   7  11        8.07        9.69      3.78 o 
   4   7  11        7.03        9.95      3.81 o 
   2   0  12      840.20      927.43     18.18 o 
   4   0  12       93.66       99.76      4.19 o 
   6   0  12      456.01      498.89     11.70 o 
   8   0  12      644.36      657.01     16.40 o 
  10   0  12       30.09       34.00      3.38 o 
  12   0  12      127.64      135.66      6.42 o 
  14   0  12       46.06       45.60      6.43 o 
   1   1  12        5.26        6.57      1.24 o 
   2   1  12      130.88      131.72      3.30 o 
   3   1  12       18.93       23.09      1.61 o 
   4   1  12      308.13      297.11      5.59 o 
   5   1  12       14.66       16.39      1.74 o 
   6   1  12      246.73      249.92      5.20 o 
   7   1  12       26.12       27.76      1.94 o 
   8   1  12      247.01      243.01      5.35 o 
   9   1  12       32.15       34.46      3.08 o 
  10   1  12       91.17       96.83      3.60 o 
  11   1  12        4.68        2.72      1.85 o 
  12   1  12       17.22       14.87      3.26 o 
  13   1  12        5.43        5.07      2.53 o 
  14   1  12       11.84        9.89      4.16 o 
   0   2  12     1035.14     1112.42     31.76 o 
   1   2  12       85.84       88.07      3.25 o 
   2   2  12      324.39      318.48      7.68 o 
   3   2  12       39.59       46.91      2.63 o 
   4   2  12      185.69      178.17      4.08 o 
   5   2  12       77.12       74.49      2.73 o 
   6   2  12      414.16      403.98      7.16 o 
   7   2  12       61.38       57.35      3.71 o 
   8   2  12      261.09      256.16      5.55 o 
   9   2  12       23.70       26.90      2.47 o 
  10   2  12        2.68        1.30      1.59 o 
  11   2  12        2.74        0.49      2.07 o 
  12   2  12        6.50        4.07      3.07 o 
  13   2  12        4.36        2.55      3.07 o 
  14   2  12       30.13       23.16      3.55 o 
   1   3  12      289.28      300.43      6.65 o 
   2   3  12      350.36      338.90      8.37 o 
   3   3  12      103.83      119.55      3.92 o 
   4   3  12      694.20      632.16     12.69 o 
   5   3  12      192.27      186.66      9.07 o 
   6   3  12      158.44      155.49      5.31 o 
   7   3  12        6.79        8.10      2.50 o 
   8   3  12       53.14       45.38      3.83 o 
   9   3  12       43.71       44.85      3.84 o 
  10   3  12       72.18       70.65      6.06 o 
  11   3  12        6.75        9.04      2.67 o 
  12   3  12       22.19       21.28      3.81 o 
  13   3  12       12.28       11.56      3.47 o 
   0   4  12       88.09      104.65      5.82 o 
   1   4  12       38.42       37.68      2.46 o 
   2   4  12      181.49      178.76      5.06 o 
   3   4  12       32.82       30.01      2.33 o 
   4   4  12       23.68       23.07      2.84 o 
   5   4  12        3.46        2.36      1.50 o 
   6   4  12        5.70        2.58      1.88 o 
   7   4  12        6.59        5.33      2.18 o 
   8   4  12       26.16       28.53      3.42 o 
   9   4  12        7.16        9.02      2.54 o 
  10   4  12        8.76        9.57      2.87 o 
  11   4  12        5.40        3.15      2.50 o 
  12   4  12       17.63       18.86      3.74 o 
   1   5  12        6.51        4.11      1.55 o 
   2   5  12        4.10        5.12      1.72 o 
   3   5  12       30.91       24.97      2.52 o 
   4   5  12       51.62       48.85      4.10 o 
   5   5  12       53.86       57.46      4.86 o 
   6   5  12       53.36       62.54      4.63 o 
   7   5  12       10.43       12.80      2.88 o 
   8   5  12       16.77       19.65      3.40 o 
   9   5  12        1.32        3.39      2.68 o 
  10   5  12        3.33        3.98      2.70 o 
   0   6  12      167.39      179.36     11.60 o 
   1   6  12       21.55       26.36      8.55 o 
   2   6  12       36.83       38.45      3.93 o 
   3   6  12       10.20       11.16      2.83 o 
   4   6  12       34.56       27.53      3.67 o 
   5   6  12       15.76       12.48      3.06 o 
   6   6  12        9.13       16.06      3.22 o 
   7   6  12        2.63        6.01      2.76 o 
   8   6  12       15.86       19.21      3.79 o 
   1   7  12        7.77       -0.59      5.51 o 
   2   7  12        8.17       19.27      7.08 o 
   2   0  13      312.74      351.18      8.54 o 
   4   0  13      739.97      749.11     20.31 o 
   6   0  13      103.99      123.12      5.15 o 
   8   0  13      158.24      162.59      6.24 o 
  10   0  13      405.77      431.76     11.68 o 
  12   0  13      102.11       99.73      5.72 o 
  14   0  13        3.99        5.23      6.69 o 
   0   1  13     1375.32     1350.60     25.64 o 
   1   1  13      273.73      280.26      6.17 o 
   2   1  13      303.62      309.12      6.56 o 
   3   1  13       39.13       46.91      2.15 o 
   4   1  13        0.29       -0.84      0.99 o 
   5   1  13       27.36       26.80      1.87 o 
   6   1  13      208.35      202.18      4.69 o 
   7   1  13       10.12        8.61      1.49 o 
   8   1  13      132.82      129.35      3.99 o 
   9   1  13       23.94       20.73      1.99 o 
  10   1  13      118.28      118.05      4.96 o 
  11   1  13       11.16       11.50      2.27 o 
  12   1  13       20.92       13.10      2.50 o 
  13   1  13        1.82       -1.26      2.09 o 
  14   1  13       11.34        8.10      2.91 o 
   1   2  13      174.09      172.52      4.76 o 
   2   2  13      230.36      225.95      5.50 o 
   3   2  13        1.75        1.68      1.16 o 
   4   2  13      344.70      325.71      7.59 o 
   5   2  13       62.53       56.86      2.84 o 
   6   2  13      144.49      148.09      4.45 o 
   7   2  13       19.44       18.51      1.94 o 
   8   2  13       45.48       47.78      2.71 o 
   9   2  13       11.59       10.82      2.05 o 
  10   2  13       14.90       13.64      2.28 o 
  11   2  13        7.98        2.90      3.07 o 
  12   2  13       77.54       79.46      4.82 o 
  13   2  13        2.80        4.20      2.68 o 
   0   3  13      468.97      479.42     15.14 o 
   1   3  13        5.91        6.22      1.54 o 
   2   3  13      170.21      149.22      5.69 o 
   3   3  13       69.75       69.17      3.65 o 
   4   3  13       59.75       54.99      2.88 o 
   5   3  13       52.58       52.14      2.78 o 
   6   3  13      185.41      170.24      5.69 o 
   7   3  13        2.06        2.57      1.55 o 
   8   3  13       59.83       58.98      5.08 o 
   9   3  13       29.50       31.32      3.52 o 
  10   3  13       30.73       32.20      3.70 o 
  11   3  13       11.49       21.07      3.44 o 
  12   3  13        1.56        1.27      2.78 o 
  13   3  13        3.75        2.87      2.89 o 
   1   4  13       21.56       22.34      2.14 o 
   2   4  13       60.44       54.00      2.95 o 
   3   4  13       12.79        8.43      1.69 o 
   4   4  13       92.10      100.39      4.40 o 
   5   4  13       31.70       32.96      4.74 o 
   6   4  13       66.25       66.46      6.21 o 
   7   4  13       29.48       33.45      3.54 o 
   8   4  13        0.59        1.37      2.08 o 
   9   4  13       16.12       20.73      4.10 o 
  10   4  13       76.34       80.36      5.58 o 
  11   4  13        0.48        0.94      3.35 o 
   0   5  13      125.81      114.33      6.72 o 
   1   5  13       92.00       79.87      4.17 o 
   2   5  13       80.61       76.37      4.10 o 
   3   5  13       39.23       38.37      4.00 o 
   4   5  13        1.33        0.03      1.96 o 
   5   5  13        2.76        2.18      2.18 o 
   6   5  13       46.92       48.81      5.09 o 
   7   5  13        1.31        0.49      2.20 o 
   8   5  13       50.42       47.22      4.53 o 
   9   5  13       33.13       35.92      4.24 o 
  10   5  13        4.53        8.40      3.06 o 
   1   6  13       52.60       65.04      6.03 o 
   2   6  13       12.23       13.71      2.97 o 
   3   6  13       37.15       37.02      4.14 o 
   4   6  13        3.66        0.67      2.37 o 
   5   6  13       21.16       17.81      3.50 o 
   6   6  13       36.83       34.70      4.28 o 
   7   6  13       14.23       19.40      3.59 o 
   0   0  14      498.98      529.11     22.03 o 
   2   0  14      231.90      259.51      9.67 o 
   4   0  14      181.96      190.62      6.24 o 
   6   0  14      108.58      100.88      4.67 o 
   8   0  14      412.21      414.33     10.90 o 
  10   0  14      260.84      251.78      8.56 o 
  12   0  14       20.28       21.36      3.39 o 
  14   0  14       59.53       67.01     10.42 o 
   1   1  14       44.47       42.99      2.53 o 
   2   1  14      430.96      440.70     10.54 o 
   3   1  14       95.30       88.86      3.34 o 
   4   1  14      104.80       93.76      3.51 o 
   5   1  14       88.11       93.60      4.60 o 
   6   1  14       80.61       80.88      3.04 o 
   7   1  14       64.36       69.91      5.06 o 
   8   1  14       37.44       38.18      4.87 o 
   9   1  14       33.47       30.27      3.00 o 
  10   1  14       40.55       36.94      3.03 o 
  11   1  14       39.86       41.75      3.43 o 
  12   1  14      132.96      132.59      5.38 o 
  13   1  14        3.19        4.43      2.75 o 
   0   2  14       64.84       59.18      3.79 o 
   1   2  14      152.10      147.84      4.53 o 
   2   2  14       10.36        9.79      1.64 o 
   3   2  14        6.11        6.11      1.48 o 
   4   2  14      168.00      166.12      4.73 o 
   5   2  14        8.01        7.72      1.56 o 
   6   2  14       85.72       86.72      3.48 o 
   7   2  14        4.06        5.63      1.52 o 
   8   2  14       25.71       28.90      2.86 o 
   9   2  14        2.60        0.74      1.72 o 
  10   2  14      101.41       99.60      6.39 o 
  11   2  14        2.38        2.85      2.43 o 
  12   2  14       13.00       13.89      3.31 o 
  13   2  14        1.47        1.05      3.65 o 
   1   3  14      151.93      147.89      4.68 o 
   2   3  14      236.58      230.70      6.12 o 
   3   3  14      308.29      303.01      6.95 o 
   4   3  14       20.07       24.59      2.20 o 
   5   3  14       21.15       17.94      1.97 o 
   6   3  14        8.94       10.64      2.13 o 
   7   3  14       76.91       68.60      3.85 o 
   8   3  14        0.73        1.35      1.74 o 
   9   3  14       28.59       26.42      3.43 o 
  10   3  14        3.18        7.26      2.81 o 
  11   3  14       38.33       40.36      5.60 o 
  12   3  14       51.84       47.45      6.87 o 
   0   4  14       86.00       86.38      5.82 o 
   1   4  14       73.66       61.94      3.21 o 
   2   4  14       39.74       35.96      2.63 o 
   3   4  14       16.18       12.71      2.16 o 
   4   4  14       21.57       20.35      2.47 o 
   5   4  14        3.98        3.51      1.79 o 
   6   4  14       38.67       52.64      7.73 o 
   7   4  14       51.28       38.67      3.85 o 
   8   4  14      126.20      131.76      7.09 o 
   9   4  14       33.26       36.97      4.12 o 
  10   4  14       50.77       43.50      5.62 o 
  11   4  14        4.41       11.47      3.27 o 
   1   5  14       12.99       11.82      2.27 o 
   2   5  14       30.11       32.67      2.99 o 
   3   5  14        7.34        4.27      2.13 o 
   4   5  14      105.09      114.31      6.09 o 
   5   5  14       12.03       14.75      3.06 o 
   6   5  14       12.77       12.00      2.89 o 
   7   5  14       10.24       11.01      3.01 o 
   8   5  14       12.67        9.97      3.00 o 
   9   5  14        4.72        7.89      2.92 o 
   0   6  14       32.54       31.01      4.76 o 
   1   6  14       52.85       47.85      5.56 o 
   2   6  14        4.45        8.61      3.54 o 
   3   6  14        6.79        9.46      2.92 o 
   4   6  14       19.69       24.59      3.75 o 
   5   6  14        2.70        3.47      2.59 o 
   6   6  14       32.40       28.98      4.04 o 
   2   0  15      687.57      707.05     26.45 o 
   4   0  15      608.32      628.59     14.08 o 
   6   0  15       21.46       22.75      2.68 o 
   8   0  15      145.09      165.45      8.08 o 
  10   0  15      277.03      290.47      9.51 o 
  12   0  15       30.03       32.66      8.62 o 
   0   1  15      292.63      279.36      8.65 o 
   1   1  15       55.40       53.41      2.50 o 
   2   1  15      120.70      125.21      5.87 o 
   3   1  15       75.98       86.55      4.66 o 
   4   1  15       27.19       28.98      2.19 o 
   5   1  15       23.02       23.95      2.08 o 
   6   1  15       45.91       46.10      3.57 o 
   7   1  15       17.39       17.69      2.06 o 
   8   1  15       67.67       68.66      3.35 o 
   9   1  15       46.13       42.97      2.91 o 
  10   1  15       50.68       50.63      3.24 o 
  11   1  15        4.64        4.54      2.36 o 
  12   1  15       23.08       20.93      3.23 o 
  13   1  15       11.62       12.32      6.94 o 
   1   2  15       95.36       97.80      3.91 o 
   2   2  15      100.46       97.00      3.77 o 
   3   2  15        9.61       13.40      1.84 o 
   4   2  15       12.99       13.01      1.75 o 
   5   2  15       10.31       10.19      1.78 o 
   6   2  15        9.80        7.60      1.65 o 
   7   2  15       21.94       18.77      2.10 o 
   8   2  15       43.99       43.37      3.37 o 
   9   2  15       12.92       13.07      2.53 o 
  10   2  15        6.72        5.43      2.39 o 
  11   2  15        9.46        7.72      3.00 o 
  12   2  15       48.52       41.70      4.63 o 
   0   3  15      265.25      290.41      8.96 o 
   1   3  15      111.12      109.20      4.15 o 
   2   3  15       56.93       57.58      3.09 o 
   3   3  15        1.07        2.41      1.38 o 
   4   3  15       21.29       17.92      2.07 o 
   5   3  15       64.95       58.09      3.17 o 
   6   3  15       72.75       70.48      3.94 o 
   7   3  15       27.44       25.11      2.72 o 
   8   3  15       68.10       67.47      4.17 o 
   9   3  15       12.99        7.76      4.19 o 
  10   3  15       43.17       52.98      8.56 o 
  11   3  15        2.25        0.86      2.62 o 
   1   4  15       28.03       28.85      2.48 o 
   2   4  15      128.35      116.10      4.75 o 
   3   4  15       14.56       14.88      2.07 o 
   4   4  15       95.95       97.41      4.56 o 
   5   4  15       20.55       23.11      2.70 o 
   6   4  15       25.23       28.03      4.89 o 
   7   4  15       14.85       17.16      5.46 o 
   8   4  15        9.53       13.68      3.02 o 
   9   4  15       21.02       24.44      3.58 o 
  10   4  15        5.05        9.13      3.14 o 
   0   5  15       99.46      100.30      5.70 o 
   1   5  15       14.83       10.63      2.39 o 
   2   5  15       34.35       33.81      3.14 o 
   3   5  15        5.71        5.85      2.16 o 
   4   5  15        0.19        0.85      2.02 o 
   5   5  15       12.44       10.36      3.72 o 
   6   5  15       29.51       30.92      3.91 o 
   7   5  15       25.43       18.37      3.54 o 
   8   5  15       35.69       42.80      7.17 o 
   1   6  15        9.31       11.78      3.73 o 
   2   6  15       33.22       41.94      5.38 o 
   3   6  15        0.85        3.63      2.66 o 
   4   6  15       17.94        8.80      3.02 o 
   0   0  16      352.98      346.32     17.90 o 
   2   0  16      257.05      284.89     11.10 o 
   4   0  16      238.18      247.43     10.22 o 
   6   0  16        0.38        1.33      2.26 o 
   8   0  16       61.42       64.66      5.42 o 
  10   0  16        2.63        3.66      3.74 o 
  12   0  16       10.08       17.50      6.69 o 
   1   1  16       48.39       54.93      2.86 o 
   2   1  16       23.41       23.03      2.08 o 
   3   1  16       37.55       32.00      2.71 o 
   4   1  16      132.21      138.44      5.39 o 
   5   1  16       12.98        9.18      1.76 o 
   6   1  16      270.48      277.41      6.65 o 
   7   1  16       16.39       17.31      2.12 o 
   8   1  16       37.00       30.07      2.63 o 
   9   1  16        3.51        1.58      1.72 o 
  10   1  16       19.22       17.33      5.05 o 
  11   1  16        0.58       -1.96      1.96 o 
  12   1  16       27.88       26.45      3.55 o 
   0   2  16      380.83      399.13     15.60 o 
   1   2  16       30.25       33.73      2.62 o 
   2   2  16      165.49      162.69      5.72 o 
   3   2  16        5.54        7.51      1.63 o 
   4   2  16       33.62       27.78      2.34 o 
   5   2  16       10.15       11.63      1.89 o 
   6   2  16       71.59       75.38      3.53 o 
   7   2  16        3.37        3.48      1.69 o 
   8   2  16       34.88       34.41      3.24 o 
   9   2  16       16.58       20.81      3.29 o 
  10   2  16        8.58        5.33      2.46 o 
  11   2  16        2.84        5.01      2.78 o 
  12   2  16        4.94        3.99      3.00 o 
   1   3  16      131.71      137.04      5.31 o 
   2   3  16       33.85       37.14      2.74 o 
   3   3  16      121.32      113.99      4.27 o 
   4   3  16       70.27       74.43      3.58 o 
   5   3  16       64.57       65.58      3.38 o 
   6   3  16       40.70       47.75      3.48 o 
   7   3  16        5.96        5.06      2.01 o 
   8   3  16       26.32       21.03      2.84 o 
   9   3  16        2.03        4.17      2.54 o 
  10   3  16        3.07        4.69      2.93 o 
  11   3  16        4.50        8.41      4.39 o 
   0   4  16       44.87       44.66      3.96 o 
   1   4  16       51.99       52.91      4.64 o 
   2   4  16      107.01      113.80      4.52 o 
   3   4  16       13.25       11.80      2.28 o 
   4   4  16       13.12       11.68      2.37 o 
   5   4  16       24.01       24.52      2.89 o 
   6   4  16       11.11       15.28      3.02 o 
   7   4  16       14.76       15.71      3.06 o 
   8   4  16       59.47       72.17      5.23 o 
   9   4  16       36.31       37.68      4.34 o 
   1   5  16       24.30       22.50      2.90 o 
   2   5  16        7.81       10.13      2.33 o 
   3   5  16       24.71       22.07      2.88 o 
   4   5  16       22.00       27.98      3.75 o 
   5   5  16        5.80       10.53      2.94 o 
   6   5  16       16.16       15.51      3.29 o 
   7   5  16       12.69       14.61      5.21 o 
   0   6  16       25.96       29.58      5.01 o 
   1   6  16       10.18        7.02      3.04 o 
   2   6  16        7.13       13.44      3.87 o 
   2   0  17      134.54      124.62      9.14 o 
   4   0  17       19.06       21.06      3.72 o 
   6   0  17       22.71       24.08      8.46 o 
   8   0  17       27.99       20.17      7.28 o 
  10   0  17       80.10       93.02     18.58 o 
  12   0  17       18.92       13.18      6.88 o 
   0   1  17      104.61      131.29      7.49 o 
   1   1  17      165.09      160.78      5.89 o 
   2   1  17       97.70      104.57      4.73 o 
   3   1  17        7.61        7.46      2.03 o 
   4   1  17       26.46       28.93      2.88 o 
   5   1  17       13.47       15.82      2.43 o 
   6   1  17       72.02       77.37      4.17 o 
   7   1  17      149.98      149.17      5.01 o 
   8   1  17      136.12      138.41      6.71 o 
   9   1  17        5.80        4.77      1.96 o 
  10   1  17       10.29        8.39      2.67 o 
  11   1  17       23.24       15.37      3.20 o 
  12   1  17       11.84       11.92      3.18 o 
   1   2  17        3.77        2.96      1.42 o 
   2   2  17       83.19       95.38      3.92 o 
   3   2  17       16.09       18.16      2.15 o 
   4   2  17      132.90      136.27      4.60 o 
   5   2  17       10.92       11.04      1.99 o 
   6   2  17       14.29       14.52      2.10 o 
   7   2  17       11.40       18.44      2.57 o 
   8   2  17       58.66       50.94      3.85 o 
   9   2  17        2.72        5.03      2.20 o 
  10   2  17       32.69       25.13      3.34 o 
  11   2  17        3.81        1.69      2.84 o 
   0   3  17      103.30      103.57      5.42 o 
   1   3  17       99.91      101.75      3.88 o 
   2   3  17       37.30       33.25      2.70 o 
   3   3  17        1.86        0.83      1.51 o 
   4   3  17        4.82        4.20      1.75 o 
   5   3  17       27.72       29.62      2.62 o 
   6   3  17       21.76       26.00      2.94 o 
   7   3  17       15.22       21.46      2.84 o 
   8   3  17        9.90        8.41      4.64 o 
   9   3  17       10.12        9.88      3.88 o 
  10   3  17        0.69        5.35      2.87 o 
   1   4  17        4.66        4.76      1.71 o 
   2   4  17       37.86       40.14      3.04 o 
   3   4  17      101.17      108.93      7.05 o 
   4   4  17       78.81       85.92      4.63 o 
   5   4  17       20.73       19.05      2.81 o 
   6   4  17       25.88       32.78      4.25 o 
   7   4  17        2.62        6.03      2.71 o 
   8   4  17        2.67        2.76      2.50 o 
   0   5  17        7.33       14.01      3.24 o 
   1   5  17       35.53       35.46      3.11 o 
   2   5  17        9.04       13.70      2.71 o 
   3   5  17        1.60        2.88      2.11 o 
   4   5  17       21.12       16.99      4.11 o 
   5   5  17        0.65        2.37      2.69 o 
   6   5  17        1.57        2.51      2.55 o 
   0   0  18       20.74       26.94      5.90 o 
   2   0  18        3.13        0.48      2.32 o 
   4   0  18       89.50       91.34      6.66 o 
   6   0  18       49.55       54.62      7.57 o 
   8   0  18       38.64       34.77      4.58 o 
  10   0  18        1.32        1.39      2.87 o 
   1   1  18       10.47        9.42      2.31 o 
   2   1  18        7.39        9.96      2.31 o 
   3   1  18       22.60       23.41      2.80 o 
   4   1  18      190.23      196.04      6.73 o 
   5   1  18       81.84       83.47      4.50 o 
   6   1  18       63.66       61.75      3.98 o 
   7   1  18        5.68        6.86      2.28 o 
   8   1  18       39.68       36.01      3.39 o 
   9   1  18       22.07       20.62      2.94 o 
  10   1  18       39.57       37.02      6.27 o 
  11   1  18       11.99       19.11      4.92 o 
   0   2  18      297.29      322.53     36.28 o 
   1   2  18        6.62        8.87      2.34 o 
   2   2  18       26.99       22.55      2.90 o 
   3   2  18       17.88       17.20      2.51 o 
   4   2  18       13.02        9.08      2.38 o 
   5   2  18        1.69       -1.55      1.55 o 
   6   2  18      125.08      136.83      4.87 o 
   7   2  18        1.68        2.27      1.72 o 
   8   2  18       86.84       78.12      6.70 o 
   9   2  18        5.11        3.69      2.44 o 
  10   2  18       18.60       19.31      3.24 o 
   1   3  18       35.09       33.63      2.55 o 
   2   3  18       19.03       20.68      2.43 o 
   3   3  18        5.27        3.85      1.74 o 
   4   3  18       37.96       42.44      3.94 o 
   5   3  18       12.86       14.21      2.76 o 
   6   3  18       17.69       17.50      2.83 o 
   7   3  18        9.77        7.14      2.38 o 
   8   3  18        0.09        1.14      3.56 o 
   9   3  18       21.32       17.08      3.46 o 
   0   4  18        2.47        1.63      2.25 o 
   1   4  18       43.47       38.97      2.85 o 
   2   4  18       36.23       33.54      3.41 o 
   3   4  18       33.71       35.50      3.83 o 
   4   4  18       68.15       67.92      4.35 o 
   5   4  18       12.42       11.75      2.55 o 
   6   4  18       30.95       34.17      4.03 o 
   7   4  18        5.01        2.96      3.52 o 
   1   5  18        4.99        3.36      2.00 o 
   2   5  18        2.54        4.27      2.35 o 
   3   5  18        0.43        0.64      2.58 o 
   4   5  18        4.34       14.12      3.40 o 
   2   0  19      146.51      171.90      9.10 o 
   4   0  19       90.22       94.83      6.90 o 
   6   0  19       23.15       16.31      5.80 o 
   8   0  19        6.61        8.30      3.42 o 
  10   0  19       10.11        7.51      6.69 o 
   0   1  19       71.11       70.92      7.08 o 
   1   1  19        1.52        3.71      2.04 o 
   2   1  19       91.42       94.67      4.92 o 
   3   1  19       19.13       21.93      2.94 o 
   4   1  19        7.34       12.92      2.63 o 
   5   1  19       26.90       31.05      6.33 o 
   6   1  19       10.08       11.76      2.46 o 
   7   1  19        3.69       -0.50      1.98 o 
   8   1  19       56.26       57.60      4.07 o 
   9   1  19       32.66       33.81      3.44 o 
  10   1  19       30.67       33.47      4.29 o 
   1   2  19        7.48        7.33      2.34 o 
   2   2  19       98.28       94.15      4.93 o 
   3   2  19       30.47       29.18      3.11 o 
   4   2  19       36.06       33.90      3.33 o 
   5   2  19       14.22       13.47      2.58 o 
   6   2  19      109.28      111.02      6.24 o 
   7   2  19        1.39        2.26      2.08 o 
   8   2  19        3.93        5.99      2.82 o 
   9   2  19       25.10       25.29      4.08 o 
   0   3  19       50.06       46.19      5.26 o 
   1   3  19        1.62        0.43      1.90 o 
   2   3  19       22.92       24.44      3.05 o 
   3   3  19        0.71        1.36      1.79 o 
   4   3  19        4.02        3.47      1.94 o 
   5   3  19       18.81       15.75      3.21 o 
   6   3  19        6.66       10.79      2.55 o 
   7   3  19       26.81       27.47      3.32 o 
   8   3  19       18.10       19.11      4.68 o 
   1   4  19       11.16        5.36      1.92 o 
   2   4  19       35.42       34.46      2.81 o 
   3   4  19       32.35       31.80      5.74 o 
   4   4  19       27.03       35.22      3.51 o 
   5   4  19        1.98        3.02      2.37 o 
   6   4  19        0.40        1.16      3.06 o 
   0   5  19       23.60       19.86      6.49 o 
   0   0  20       34.02       36.78      7.08 o 
   2   0  20        4.07        5.98      3.93 o 
   4   0  20       30.07       42.94      5.33 o 
   6   0  20       16.96       15.22      3.89 o 
   8   0  20        3.32        8.02      3.63 o 
   1   1  20       26.83       30.29      3.39 o 
   2   1  20       50.01       55.28      4.04 o 
   3   1  20       13.39       16.22      2.81 o 
   4   1  20       61.27       67.75      5.73 o 
   5   1  20       19.38       18.67      2.84 o 
   6   1  20        9.75       10.75      2.53 o 
   7   1  20       22.81       25.63      3.20 o 
   8   1  20        0.33       -1.06      2.07 o 
   9   1  20        1.45        2.13      3.01 o 
   0   2  20      146.03      156.37     19.96 o 
   1   2  20       42.28       46.52      4.51 o 
   2   2  20       21.19       29.56      3.32 o 
   3   2  20       16.81       17.64      2.86 o 
   4   2  20        3.00        2.19      1.98 o 
   5   2  20        0.96        1.42      2.06 o 
   6   2  20       36.10       37.34      5.87 o 
   7   2  20       62.76       63.06      5.38 o 
   8   2  20       21.58       15.92      5.52 o 
   1   3  20        2.01        1.27      2.11 o 
   2   3  20       16.93       14.17      3.46 o 
   3   3  20        3.81        7.51      2.70 o 
   4   3  20       11.96       13.76      2.74 o 
   5   3  20        6.06        8.48      3.16 o 
   6   3  20        3.64        0.05      2.68 o 
   7   3  20        6.66        6.43      3.51 o 
   0   4  20       74.37       87.65      7.08 o 
   1   4  20       26.71       29.80      4.20 o 
   2   4  20       66.16       70.17      5.31 o 
   3   4  20        0.22        1.48      2.65 o 
   4   4  20        0.22        1.15      2.15 o 
   2   0  21       29.58       33.23     12.19 o 
   4   0  21       41.84       36.67      5.24 o 
   6   0  21        8.89        6.13      3.57 o 
   8   0  21        0.88       -0.85      5.01 o 
   0   1  21      153.14      160.36      9.43 o 
   1   1  21        2.89        2.20      2.28 o 
   2   1  21       34.66       40.12      3.82 o 
   3   1  21       27.02       29.63      3.43 o 
   4   1  21        1.02       -0.39      1.98 o 
   5   1  21        0.38       -1.95      1.95 o 
   6   1  21       41.13       38.16      3.95 o 
   7   1  21        6.19        7.11      2.57 o 
   8   1  21       10.45       13.74      2.92 o 
   1   2  21        0.51       -0.57      1.96 o 
   2   2  21        9.70       14.69      3.21 o 
   3   2  21        0.28       -0.93      2.15 o 
   4   2  21       28.36       28.98      3.36 o 
   5   2  21       15.81       12.40      2.80 o 
   6   2  21       50.44       55.83      4.37 o 
   7   2  21        2.75        1.47      2.87 o 
   0   3  21        7.68       12.56      8.46 o 
   1   3  21       16.78       14.11      2.99 o 
   2   3  21        7.55        8.65      2.59 o 
   3   3  21        2.09        2.25      2.16 o 
   4   3  21        4.17        5.19      2.59 o 
   5   3  21        7.59        4.69      3.02 o 
   0   0  22       18.05       37.17      7.67 o 
   2   0  22       37.14       39.17      5.56 o 
   4   0  22       20.94       20.55      6.00 o 
   6   0  22       18.65       17.37      7.18 o 
   1   1  22        6.64        4.04      2.45 o 
   2   1  22       26.52       26.49      3.52 o 
   3   1  22       23.61       23.90      3.29 o 
   4   1  22       27.30       28.43      3.52 o 
   5   1  22        2.81        4.05      2.40 o 
   6   1  22        4.49        5.22      2.61 o 
   0   2  22        9.41        5.48      3.67 o 
   1   2  22        4.86        2.93      2.46 o 
   2   2  22        9.69        8.68      2.77 o 
   3   2  22        7.52        8.31      2.69 o 
   4   2  22        7.36       12.54      2.89 o 
   5   2  22        0.09       -2.22      2.22 o 
   1   3  22        9.94       11.34      2.99 o 
   2   3  22       25.17       21.12      3.41 o 
   2   0  23       73.61       80.51      7.44 o 
   4   0  23       54.35       52.40      6.38 o 
   0   1  23       32.44       32.36      5.46 o 
   1   1  23       19.74       20.33      3.43 o 
   2   1  23        5.85        3.70      2.67 o 
   3   1  23        0.24       -2.24      2.24 o 
   4   1  23        4.23        3.26      2.71 o 
   1   2  23        1.47        0.09      2.31 o 
   2   2  23        0.03       -1.19      2.13 o 
                                                 
